# Supplementary material for: Clinical characteristics and prognostic implications of BRCA-associated tumors in males: a pan-tumor survey
Source: BMC Cancer. 2020 Oct 14;20:994. doi: 10.1186/s12885-020-07481-1 (PMC7556962; doi:10.1186/s12885-020-07481-1)
Supplement: Supplementary file 3 — Additional file 3: Supplementary Table S1. Characteristics of BRCA1/2 mutations detected in TCGA cohort. [file 12885_2020_7481_MOESM3_ESM.xlsx]

## Sheet: Sheet1
Supplementary table 1. Characteristics of BRCA1/2 mutations detected in TCGA cohort
ID	BRCA1/2 mutation	Cancer Type	Muts	Annotation	Functional Impact
TCGA-05-4382-01	BRCA1	Lung Adenocarcinoma (TCGA, PanCancer Atlas)	V412L	OncoKB: Unknown, level NA;CIViC: NA;MyCancerGenome: not present;CancerHotspot: no;3DHotspot: no	Missense_Mutation
TCGA-05-4382-01	BRCA2	Lung Adenocarcinoma (TCGA, PanCancer Atlas)	G1771C	OncoKB: Unknown, level NA;CIViC: NA;MyCancerGenome: not present;CancerHotspot: no;3DHotspot: no	Missense_Mutation
TCGA-05-4397-01	BRCA2	Lung Adenocarcinoma (TCGA, PanCancer Atlas)	G2063R	OncoKB: Unknown, level NA;CIViC: NA;MyCancerGenome: not present;CancerHotspot: no;3DHotspot: no	Missense_Mutation
TCGA-05-4424-01	BRCA1	Lung Adenocarcinoma (TCGA, PanCancer Atlas)	G1350A	OncoKB: Unknown, level NA;CIViC: NA;MyCancerGenome: not present;CancerHotspot: no;3DHotspot: no	Missense_Mutation
TCGA-18-3421-01	BRCA1	Lung Squamous Cell Carcinoma (TCGA, PanCancer Atlas)	Q94*	OncoKB: Likely Oncogenic, level_3b;CIViC: NA;MyCancerGenome: not present;CancerHotspot: no;3DHotspot: no	Nonsense_Mutation
TCGA-19-1787-01	BRCA1	Glioblastoma Multiforme (TCGA, PanCancer Atlas)	R496H	OncoKB: Unknown, level NA;CIViC: NA;MyCancerGenome: not present;CancerHotspot: no;3DHotspot: no	Missense_Mutation
TCGA-19-1790-01	BRCA2	Glioblastoma Multiforme (TCGA, PanCancer Atlas)	D224V	OncoKB: Unknown, level NA;CIViC: NA;MyCancerGenome: not present;CancerHotspot: no;3DHotspot: no	Missense_Mutation
TCGA-21-1079-01	BRCA1	Lung Squamous Cell Carcinoma (TCGA, PanCancer Atlas)	S1651F	OncoKB: Likely Neutral, level NA;CIViC: NA;MyCancerGenome: not present;CancerHotspot: no;3DHotspot: no	Missense_Mutation
TCGA-21-5787-01	BRCA2	Lung Squamous Cell Carcinoma (TCGA, PanCancer Atlas)	S2098T	OncoKB: Unknown, level NA;CIViC: NA;MyCancerGenome: not present;CancerHotspot: no;3DHotspot: no	Missense_Mutation
TCGA-22-4595-01	BRCA2	Lung Squamous Cell Carcinoma (TCGA, PanCancer Atlas)	Q499*	OncoKB: Likely Oncogenic, level_3b;CIViC: NA;MyCancerGenome: not present;CancerHotspot: no;3DHotspot: no	Nonsense_Mutation
TCGA-27-2521-01	BRCA2	Glioblastoma Multiforme (TCGA, PanCancer Atlas)	H1966R	OncoKB: Unknown, level NA;CIViC: NA;MyCancerGenome: not present;CancerHotspot: no;3DHotspot: no	Missense_Mutation
TCGA-2A-A8W1-01	BRCA1	Prostate Adenocarcinoma (TCGA, PanCancer Atlas)	BRCA1-NF1	OncoKB: Likely Oncogenic, level_3b;CIViC: NA;MyCancerGenome: not present;CancerHotspot: no;3DHotspot: no	Fusion
TCGA-2A-A8W1-01	BRCA1	Prostate Adenocarcinoma (TCGA, PanCancer Atlas)	NF1-BRCA1	OncoKB: Likely Oncogenic, level_3b;CIViC: NA;MyCancerGenome: not present;CancerHotspot: no;3DHotspot: no	Fusion
TCGA-2F-A9KO-01	BRCA2	Bladder Urothelial Carcinoma (TCGA, PanCancer Atlas)	T868I	OncoKB: Unknown, level NA;CIViC: NA;MyCancerGenome: not present;CancerHotspot: no;3DHotspot: no	Missense_Mutation
TCGA-2Z-A9J7-01	BRCA2	Kidney Renal Papillary Cell Carcinoma (TCGA, PanCancer Atlas)	E816G	OncoKB: Unknown, level NA;CIViC: NA;MyCancerGenome: not present;CancerHotspot: no;3DHotspot: no	Missense_Mutation
TCGA-2Z-A9JG-01	BRCA2	Kidney Renal Papillary Cell Carcinoma (TCGA, PanCancer Atlas)	V3244I	OncoKB: Unknown, level NA;CIViC: NA;MyCancerGenome: not present;CancerHotspot: no;3DHotspot: no	Missense_Mutation
TCGA-33-4583-01	BRCA2	Lung Squamous Cell Carcinoma (TCGA, PanCancer Atlas)	I2822T	OncoKB: Unknown, level NA;CIViC: NA;MyCancerGenome: not present;CancerHotspot: no;3DHotspot: no	Missense_Mutation
TCGA-33-4583-01	BRCA2	Lung Squamous Cell Carcinoma (TCGA, PanCancer Atlas)	K2316R	OncoKB: Unknown, level NA;CIViC: NA;MyCancerGenome: not present;CancerHotspot: no;3DHotspot: no	Missense_Mutation
TCGA-33-A5GW-01	BRCA2	Lung Squamous Cell Carcinoma (TCGA, PanCancer Atlas)	S1099*	OncoKB: Likely Oncogenic, level_3b;CIViC: NA;MyCancerGenome: not present;CancerHotspot: no;3DHotspot: no	Nonsense_Mutation
TCGA-34-5231-01	BRCA2	Lung Squamous Cell Carcinoma (TCGA, PanCancer Atlas)	E1036K	OncoKB: Unknown, level NA;CIViC: NA;MyCancerGenome: not present;CancerHotspot: no;3DHotspot: no	Missense_Mutation
TCGA-34-7107-01	BRCA1	Lung Squamous Cell Carcinoma (TCGA, PanCancer Atlas)	E902K	OncoKB: Unknown, level NA;CIViC: NA;MyCancerGenome: not present;CancerHotspot: no;3DHotspot: no	Missense_Mutation
TCGA-39-5028-01	BRCA1	Lung Squamous Cell Carcinoma (TCGA, PanCancer Atlas)	W321C	OncoKB: Unknown, level NA;CIViC: NA;MyCancerGenome: not present;CancerHotspot: no;3DHotspot: no	Missense_Mutation
TCGA-39-5037-01	BRCA1	Lung Squamous Cell Carcinoma (TCGA, PanCancer Atlas)	G778D	OncoKB: Unknown, level NA;CIViC: NA;MyCancerGenome: not present;CancerHotspot: no;3DHotspot: no	Missense_Mutation
TCGA-43-5668-01	BRCA1	Lung Squamous Cell Carcinoma (TCGA, PanCancer Atlas)	X1718_splice	OncoKB: Likely Oncogenic, level_3b;CIViC: NA;MyCancerGenome: not present;CancerHotspot: no;3DHotspot: no	Splice_Site
TCGA-44-7660-01	BRCA2	Lung Adenocarcinoma (TCGA, PanCancer Atlas)	S2243C	OncoKB: Unknown, level NA;CIViC: NA;MyCancerGenome: not present;CancerHotspot: no;3DHotspot: no	Missense_Mutation
TCGA-44-8119-01	BRCA1	Lung Adenocarcinoma (TCGA, PanCancer Atlas)	E1527D	OncoKB: Unknown, level NA;CIViC: NA;MyCancerGenome: not present;CancerHotspot: no;3DHotspot: no	Missense_Mutation
TCGA-46-3769-01	BRCA1	Lung Squamous Cell Carcinoma (TCGA, PanCancer Atlas)	K1160*	OncoKB: Likely Oncogenic, level_3b;CIViC: NA;MyCancerGenome: not present;CancerHotspot: no;3DHotspot: no	Nonsense_Mutation
TCGA-4W-AA9R-01	BRCA2	Glioblastoma Multiforme (TCGA, PanCancer Atlas)	S599*	OncoKB: Likely Oncogenic, level_3b;CIViC: NA;MyCancerGenome: not present;CancerHotspot: no;3DHotspot: no	Frame_Shift_Del
TCGA-4Z-AA7R-01	BRCA1	Bladder Urothelial Carcinoma (TCGA, PanCancer Atlas)	L30F	OncoKB: Unknown, level NA;CIViC: NA;MyCancerGenome: not present;CancerHotspot: no;3DHotspot: no	Missense_Mutation
TCGA-4Z-AA7W-01	BRCA2	Bladder Urothelial Carcinoma (TCGA, PanCancer Atlas)	E832K	OncoKB: Unknown, level NA;CIViC: NA;MyCancerGenome: not present;CancerHotspot: no;3DHotspot: no	Missense_Mutation
TCGA-4Z-AA7W-01	BRCA2	Bladder Urothelial Carcinoma (TCGA, PanCancer Atlas)	Q649H	OncoKB: Unknown, level NA;CIViC: NA;MyCancerGenome: not present;CancerHotspot: no;3DHotspot: no	Missense_Mutation
TCGA-4Z-AA7W-01	BRCA2	Bladder Urothelial Carcinoma (TCGA, PanCancer Atlas)	E897K	OncoKB: Unknown, level NA;CIViC: NA;MyCancerGenome: not present;CancerHotspot: no;3DHotspot: no	Missense_Mutation
TCGA-4Z-AA7W-01	BRCA2	Bladder Urothelial Carcinoma (TCGA, PanCancer Atlas)	E1126K	OncoKB: Unknown, level NA;CIViC: NA;MyCancerGenome: not present;CancerHotspot: no;3DHotspot: no	Missense_Mutation
TCGA-4Z-AA7W-01	BRCA2	Bladder Urothelial Carcinoma (TCGA, PanCancer Atlas)	E826*	OncoKB: Likely Oncogenic, level_3b;CIViC: NA;MyCancerGenome: not present;CancerHotspot: no;3DHotspot: no	Nonsense_Mutation
TCGA-4Z-AA81-01	BRCA2	Bladder Urothelial Carcinoma (TCGA, PanCancer Atlas)	Q2943E	OncoKB: Unknown, level NA;CIViC: NA;MyCancerGenome: not present;CancerHotspot: no;3DHotspot: no	Missense_Mutation
TCGA-4Z-AA89-01	BRCA1	Bladder Urothelial Carcinoma (TCGA, PanCancer Atlas)	A253T	OncoKB: Unknown, level NA;CIViC: NA;MyCancerGenome: not present;CancerHotspot: no;3DHotspot: no	Missense_Mutation
TCGA-50-5946-01	BRCA2	Lung Adenocarcinoma (TCGA, PanCancer Atlas)	E764K	OncoKB: Unknown, level NA;CIViC: NA;MyCancerGenome: not present;CancerHotspot: no;3DHotspot: no	Missense_Mutation
TCGA-50-8460-01	BRCA2	Lung Adenocarcinoma (TCGA, PanCancer Atlas)	N978S	OncoKB: Unknown, level NA;CIViC: NA;MyCancerGenome: not present;CancerHotspot: no;3DHotspot: no	Missense_Mutation
TCGA-55-6972-01	BRCA1	Lung Adenocarcinoma (TCGA, PanCancer Atlas)	T1548M	OncoKB: Unknown, level NA;CIViC: NA;MyCancerGenome: not present;CancerHotspot: no;3DHotspot: no	Missense_Mutation
TCGA-55-7570-01	BRCA1	Lung Adenocarcinoma (TCGA, PanCancer Atlas)	E418D	OncoKB: Unknown, level NA;CIViC: NA;MyCancerGenome: not present;CancerHotspot: no;3DHotspot: no	Missense_Mutation
TCGA-55-7907-01	BRCA2	Lung Adenocarcinoma (TCGA, PanCancer Atlas)	E3403Q	OncoKB: Unknown, level NA;CIViC: NA;MyCancerGenome: not present;CancerHotspot: no;3DHotspot: no	Missense_Mutation
TCGA-55-8620-01	BRCA1	Lung Adenocarcinoma (TCGA, PanCancer Atlas)	E1214*	OncoKB: Likely Oncogenic, level_3b;CIViC: NA;MyCancerGenome: not present;CancerHotspot: no;3DHotspot: no	Nonsense_Mutation
TCGA-55-A48Y-01	BRCA2	Lung Adenocarcinoma (TCGA, PanCancer Atlas)	E2391K	OncoKB: Unknown, level NA;CIViC: NA;MyCancerGenome: not present;CancerHotspot: no;3DHotspot: no	Missense_Mutation
TCGA-55-A4DF-01	BRCA2	Lung Adenocarcinoma (TCGA, PanCancer Atlas)	S3241C	OncoKB: Unknown, level NA;CIViC: NA;MyCancerGenome: not present;CancerHotspot: no;3DHotspot: no	Missense_Mutation
TCGA-55-A4DF-01	BRCA2	Lung Adenocarcinoma (TCGA, PanCancer Atlas)	V290I	OncoKB: Unknown, level NA;CIViC: NA;MyCancerGenome: not present;CancerHotspot: no;3DHotspot: no	Missense_Mutation
TCGA-56-8083-01	BRCA2	Lung Squamous Cell Carcinoma (TCGA, PanCancer Atlas)	A186S	OncoKB: Unknown, level NA;CIViC: NA;MyCancerGenome: not present;CancerHotspot: no;3DHotspot: no	Missense_Mutation
TCGA-58-A46L-01	BRCA2	Lung Squamous Cell Carcinoma (TCGA, PanCancer Atlas)	L1390Ffs*13	OncoKB: Likely Oncogenic, level_3b;CIViC: NA;MyCancerGenome: not present;CancerHotspot: no;3DHotspot: no	Frame_Shift_Ins
TCGA-62-A46S-01	BRCA2	Lung Adenocarcinoma (TCGA, PanCancer Atlas)	S1685L	OncoKB: Unknown, level NA;CIViC: NA;MyCancerGenome: not present;CancerHotspot: no;3DHotspot: no	Missense_Mutation
TCGA-62-A46S-01	BRCA2	Lung Adenocarcinoma (TCGA, PanCancer Atlas)	S44C	OncoKB: Unknown, level NA;CIViC: NA;MyCancerGenome: not present;CancerHotspot: no;3DHotspot: no	Missense_Mutation
TCGA-66-2756-01	BRCA1	Lung Squamous Cell Carcinoma (TCGA, PanCancer Atlas)	E515V	OncoKB: Unknown, level NA;CIViC: NA;MyCancerGenome: not present;CancerHotspot: no;3DHotspot: no	Missense_Mutation
TCGA-66-2767-01	BRCA2	Lung Squamous Cell Carcinoma (TCGA, PanCancer Atlas)	R2034H	OncoKB: Unknown, level NA;CIViC: NA;MyCancerGenome: not present;CancerHotspot: no;3DHotspot: no	Missense_Mutation
TCGA-66-2768-01	BRCA2	Lung Squamous Cell Carcinoma (TCGA, PanCancer Atlas)	Y2660C	OncoKB: Likely Oncogenic, level_3b;CIViC: NA;MyCancerGenome: not present;CancerHotspot: no;3DHotspot: no	Missense_Mutation
TCGA-66-2787-01	BRCA2	Lung Squamous Cell Carcinoma (TCGA, PanCancer Atlas)	W993C	OncoKB: Unknown, level NA;CIViC: NA;MyCancerGenome: not present;CancerHotspot: no;3DHotspot: no	Missense_Mutation
TCGA-76-4927-01	BRCA1	Glioblastoma Multiforme (TCGA, PanCancer Atlas)	R979H	OncoKB: Unknown, level NA;CIViC: NA;MyCancerGenome: not present;CancerHotspot: no;3DHotspot: no	Missense_Mutation
TCGA-77-6843-01	BRCA2	Lung Squamous Cell Carcinoma (TCGA, PanCancer Atlas)	S396C	OncoKB: Unknown, level NA;CIViC: NA;MyCancerGenome: not present;CancerHotspot: no;3DHotspot: no	Missense_Mutation
TCGA-77-6845-01	BRCA1	Lung Squamous Cell Carcinoma (TCGA, PanCancer Atlas)	V1654E	OncoKB: Unknown, level NA;CIViC: NA;MyCancerGenome: not present;CancerHotspot: no;3DHotspot: no	Missense_Mutation
TCGA-77-7337-01	BRCA2	Lung Squamous Cell Carcinoma (TCGA, PanCancer Atlas)	X159_splice	OncoKB: Likely Oncogenic, level_3b;CIViC: NA;MyCancerGenome: not present;CancerHotspot: no;3DHotspot: no	Splice_Site
TCGA-77-8131-01	BRCA1	Lung Squamous Cell Carcinoma (TCGA, PanCancer Atlas)	R1028Vfs*20	OncoKB: Likely Oncogenic, level_3b;CIViC: NA;MyCancerGenome: not present;CancerHotspot: no;3DHotspot: no	Frame_Shift_Del
TCGA-77-A5G3-01	BRCA1	Lung Squamous Cell Carcinoma (TCGA, PanCancer Atlas)	L1439F	OncoKB: Unknown, level NA;CIViC: NA;MyCancerGenome: not present;CancerHotspot: no;3DHotspot: no	Missense_Mutation
TCGA-77-A5GF-01	BRCA2	Lung Squamous Cell Carcinoma (TCGA, PanCancer Atlas)	M2235L	OncoKB: Unknown, level NA;CIViC: NA;MyCancerGenome: not present;CancerHotspot: no;3DHotspot: no	Missense_Mutation
TCGA-80-5611-01	BRCA1	Lung Adenocarcinoma (TCGA, PanCancer Atlas)	E143Q	OncoKB: Unknown, level NA;CIViC: NA;MyCancerGenome: not present;CancerHotspot: no;3DHotspot: no	Missense_Mutation
TCGA-85-7697-01	BRCA2	Lung Squamous Cell Carcinoma (TCGA, PanCancer Atlas)	E2175Q	OncoKB: Unknown, level NA;CIViC: NA;MyCancerGenome: not present;CancerHotspot: no;3DHotspot: no	Missense_Mutation
TCGA-85-7699-01	BRCA2	Lung Squamous Cell Carcinoma (TCGA, PanCancer Atlas)	D1699G	OncoKB: Unknown, level NA;CIViC: NA;MyCancerGenome: not present;CancerHotspot: no;3DHotspot: no	Missense_Mutation
TCGA-85-8070-01	BRCA2	Lung Squamous Cell Carcinoma (TCGA, PanCancer Atlas)	N2101K	OncoKB: Unknown, level NA;CIViC: NA;MyCancerGenome: not present;CancerHotspot: no;3DHotspot: no	Missense_Mutation
TCGA-85-8071-01	BRCA1	Lung Squamous Cell Carcinoma (TCGA, PanCancer Atlas)	H1244N	OncoKB: Unknown, level NA;CIViC: NA;MyCancerGenome: not present;CancerHotspot: no;3DHotspot: no	Missense_Mutation
TCGA-85-A4JC-01	BRCA2	Lung Squamous Cell Carcinoma (TCGA, PanCancer Atlas)	R2034H	OncoKB: Unknown, level NA;CIViC: NA;MyCancerGenome: not present;CancerHotspot: no;3DHotspot: no	Missense_Mutation
TCGA-86-A4JF-01	BRCA2	Lung Adenocarcinoma (TCGA, PanCancer Atlas)	P3067S	OncoKB: Unknown, level NA;CIViC: NA;MyCancerGenome: not present;CancerHotspot: no;3DHotspot: no	Missense_Mutation
TCGA-86-A4JF-01	BRCA2	Lung Adenocarcinoma (TCGA, PanCancer Atlas)	M2262T	OncoKB: Unknown, level NA;CIViC: NA;MyCancerGenome: not present;CancerHotspot: no;3DHotspot: no	Missense_Mutation
TCGA-91-6848-01	BRCA2	Lung Adenocarcinoma (TCGA, PanCancer Atlas)	V2503F	OncoKB: Unknown, level NA;CIViC: NA;MyCancerGenome: not present;CancerHotspot: no;3DHotspot: no	Missense_Mutation
TCGA-91-7771-01	BRCA2	Lung Adenocarcinoma (TCGA, PanCancer Atlas)	I2149V	OncoKB: Unknown, level NA;CIViC: NA;MyCancerGenome: not present;CancerHotspot: no;3DHotspot: no	Missense_Mutation
TCGA-92-8063-01	BRCA1	Lung Squamous Cell Carcinoma (TCGA, PanCancer Atlas)	S1466C	OncoKB: Unknown, level NA;CIViC: NA;MyCancerGenome: not present;CancerHotspot: no;3DHotspot: no	Missense_Mutation
TCGA-92-8064-01	BRCA2	Lung Squamous Cell Carcinoma (TCGA, PanCancer Atlas)	V2503L	OncoKB: Unknown, level NA;CIViC: NA;MyCancerGenome: not present;CancerHotspot: no;3DHotspot: no	Missense_Mutation
TCGA-94-7033-01	BRCA2	Lung Squamous Cell Carcinoma (TCGA, PanCancer Atlas)	K230*	OncoKB: Likely Oncogenic, level_3b;CIViC: NA;MyCancerGenome: not present;CancerHotspot: no;3DHotspot: no	Nonsense_Mutation
TCGA-96-7544-01	BRCA2	Lung Squamous Cell Carcinoma (TCGA, PanCancer Atlas)	Y1716C	OncoKB: Unknown, level NA;CIViC: NA;MyCancerGenome: not present;CancerHotspot: no;3DHotspot: no	Missense_Mutation
TCGA-98-A538-01	BRCA1	Lung Squamous Cell Carcinoma (TCGA, PanCancer Atlas)	P871S	OncoKB: Unknown, level NA;CIViC: NA;MyCancerGenome: not present;CancerHotspot: no;3DHotspot: no	Missense_Mutation
TCGA-98-A53A-01	BRCA1	Lung Squamous Cell Carcinoma (TCGA, PanCancer Atlas)	E1257Gfs*9	OncoKB: Likely Oncogenic, level_3b;CIViC: NA;MyCancerGenome: not present;CancerHotspot: no;3DHotspot: no	Frame_Shift_Del
TCGA-99-8032-01	BRCA2	Lung Adenocarcinoma (TCGA, PanCancer Atlas)	K1541E	OncoKB: Unknown, level NA;CIViC: NA;MyCancerGenome: not present;CancerHotspot: no;3DHotspot: no	Missense_Mutation
TCGA-A3-3311-01	BRCA2	Kidney Renal Clear Cell Carcinoma (TCGA, PanCancer Atlas)	I2177V	OncoKB: Unknown, level NA;CIViC: NA;MyCancerGenome: not present;CancerHotspot: no;3DHotspot: no	Missense_Mutation
TCGA-A3-3365-01	BRCA2	Kidney Renal Clear Cell Carcinoma (TCGA, PanCancer Atlas)	E832K	OncoKB: Unknown, level NA;CIViC: NA;MyCancerGenome: not present;CancerHotspot: no;3DHotspot: no	Missense_Mutation
TCGA-A6-6652-01	BRCA1	Colorectal Adenocarcinoma (TCGA, PanCancer Atlas)	BRCA1-FAM134C	OncoKB: Likely Oncogenic, level_3b;CIViC: NA;MyCancerGenome: not present;CancerHotspot: no;3DHotspot: no	Fusion
TCGA-A8-A085-01	BRCA2	Breast Invasive Carcinoma (TCGA, PanCancer Atlas)	E260Sfs*15	OncoKB: Likely Oncogenic, level_2;CIViC: NA;MyCancerGenome: not present;CancerHotspot: no;3DHotspot: no	Frame_Shift_Del
TCGA-AA-3510-01	BRCA1	Colorectal Adenocarcinoma (TCGA, PanCancer Atlas)	E1258D	OncoKB: Unknown, level NA;CIViC: NA;MyCancerGenome: not present;CancerHotspot: no;3DHotspot: no	Missense_Mutation
TCGA-AA-3510-01	BRCA2	Colorectal Adenocarcinoma (TCGA, PanCancer Atlas)	E2599*	OncoKB: Likely Oncogenic, level_3b;CIViC: NA;MyCancerGenome: not present;CancerHotspot: no;3DHotspot: no	Nonsense_Mutation
TCGA-AA-3715-01	BRCA1	Colorectal Adenocarcinoma (TCGA, PanCancer Atlas)	E489G	OncoKB: Unknown, level NA;CIViC: NA;MyCancerGenome: not present;CancerHotspot: no;3DHotspot: no	Missense_Mutation
TCGA-AA-3715-01	BRCA2	Colorectal Adenocarcinoma (TCGA, PanCancer Atlas)	E832G	OncoKB: Unknown, level NA;CIViC: NA;MyCancerGenome: not present;CancerHotspot: no;3DHotspot: no	Missense_Mutation
TCGA-AA-3977-01	BRCA1	Colorectal Adenocarcinoma (TCGA, PanCancer Atlas)	E907K	OncoKB: Unknown, level NA;CIViC: NA;MyCancerGenome: not present;CancerHotspot: no;3DHotspot: no	Missense_Mutation
TCGA-AA-A00N-01	BRCA2	Colorectal Adenocarcinoma (TCGA, PanCancer Atlas)	F2158C	OncoKB: Unknown, level NA;CIViC: NA;MyCancerGenome: not present;CancerHotspot: no;3DHotspot: no	Missense_Mutation
TCGA-AA-A00N-01	BRCA2	Colorectal Adenocarcinoma (TCGA, PanCancer Atlas)	T3085A	OncoKB: Unknown, level NA;CIViC: NA;MyCancerGenome: not present;CancerHotspot: no;3DHotspot: no	Missense_Mutation
TCGA-AA-A00N-01	BRCA2	Colorectal Adenocarcinoma (TCGA, PanCancer Atlas)	I332M	OncoKB: Unknown, level NA;CIViC: NA;MyCancerGenome: not present;CancerHotspot: no;3DHotspot: no	Missense_Mutation
TCGA-AD-6964-01	BRCA2	Colorectal Adenocarcinoma (TCGA, PanCancer Atlas)	S1961G	OncoKB: Unknown, level NA;CIViC: NA;MyCancerGenome: not present;CancerHotspot: no;3DHotspot: no	Missense_Mutation
TCGA-AG-4008-01	BRCA2	Colorectal Adenocarcinoma (TCGA, PanCancer Atlas)	K1767Nfs*10	OncoKB: Likely Oncogenic, level_3b;CIViC: NA;MyCancerGenome: not present;CancerHotspot: no;3DHotspot: no	Frame_Shift_Del
TCGA-AG-A002-01	BRCA1	Colorectal Adenocarcinoma (TCGA, PanCancer Atlas)	E453D	OncoKB: Unknown, level NA;CIViC: NA;MyCancerGenome: not present;CancerHotspot: no;3DHotspot: no	Missense_Mutation
TCGA-AG-A002-01	BRCA2	Colorectal Adenocarcinoma (TCGA, PanCancer Atlas)	E1879D	OncoKB: Unknown, level NA;CIViC: NA;MyCancerGenome: not present;CancerHotspot: no;3DHotspot: no	Missense_Mutation
TCGA-AG-A002-01	BRCA2	Colorectal Adenocarcinoma (TCGA, PanCancer Atlas)	D2218Y	OncoKB: Unknown, level NA;CIViC: NA;MyCancerGenome: not present;CancerHotspot: no;3DHotspot: no	Missense_Mutation
TCGA-AG-A002-01	BRCA2	Colorectal Adenocarcinoma (TCGA, PanCancer Atlas)	S2243Y	OncoKB: Unknown, level NA;CIViC: NA;MyCancerGenome: not present;CancerHotspot: no;3DHotspot: no	Missense_Mutation
TCGA-AG-A002-01	BRCA2	Colorectal Adenocarcinoma (TCGA, PanCancer Atlas)	K2017T	OncoKB: Unknown, level NA;CIViC: NA;MyCancerGenome: not present;CancerHotspot: no;3DHotspot: no	Missense_Mutation
TCGA-AG-A002-01	BRCA2	Colorectal Adenocarcinoma (TCGA, PanCancer Atlas)	S3016Y	OncoKB: Unknown, level NA;CIViC: NA;MyCancerGenome: not present;CancerHotspot: no;3DHotspot: no	Missense_Mutation
TCGA-AG-A002-01	BRCA2	Colorectal Adenocarcinoma (TCGA, PanCancer Atlas)	E49*	OncoKB: Likely Oncogenic, level_3b;CIViC: NA;MyCancerGenome: not present;CancerHotspot: no;3DHotspot: no	Nonsense_Mutation
TCGA-AH-6903-01	BRCA2	Colorectal Adenocarcinoma (TCGA, PanCancer Atlas)	T3401M	OncoKB: Unknown, level NA;CIViC: NA;MyCancerGenome: not present;CancerHotspot: no;3DHotspot: no	Missense_Mutation
TCGA-AO-A1KQ-01	BRCA2	Breast Invasive Carcinoma (TCGA, PanCancer Atlas)	BRCA2-ATP8A2	OncoKB: Likely Oncogenic, level_2;CIViC: NA;MyCancerGenome: not present;CancerHotspot: no;3DHotspot: no	Fusion
TCGA-AZ-4315-01	BRCA2	Colorectal Adenocarcinoma (TCGA, PanCancer Atlas)	R2520Q	OncoKB: Likely Neutral, level NA;CIViC: NA;MyCancerGenome: not present;CancerHotspot: no;3DHotspot: no	Missense_Mutation
TCGA-AZ-4315-01	BRCA2	Colorectal Adenocarcinoma (TCGA, PanCancer Atlas)	S641Y	OncoKB: Unknown, level NA;CIViC: NA;MyCancerGenome: not present;CancerHotspot: no;3DHotspot: no	Missense_Mutation
TCGA-AZ-4315-01	BRCA2	Colorectal Adenocarcinoma (TCGA, PanCancer Atlas)	E2953A	OncoKB: Unknown, level NA;CIViC: NA;MyCancerGenome: not present;CancerHotspot: no;3DHotspot: no	Missense_Mutation
TCGA-AZ-4315-01	BRCA2	Colorectal Adenocarcinoma (TCGA, PanCancer Atlas)	X265_splice	OncoKB: Likely Oncogenic, level_3b;CIViC: NA;MyCancerGenome: not present;CancerHotspot: no;3DHotspot: no	Splice_Site
TCGA-AZ-6599-01	BRCA2	Colorectal Adenocarcinoma (TCGA, PanCancer Atlas)	D878N	OncoKB: Unknown, level NA;CIViC: NA;MyCancerGenome: not present;CancerHotspot: no;3DHotspot: no	Missense_Mutation
TCGA-B0-5077-01	BRCA2	Kidney Renal Clear Cell Carcinoma (TCGA, PanCancer Atlas)	D125G	OncoKB: Unknown, level NA;CIViC: NA;MyCancerGenome: not present;CancerHotspot: no;3DHotspot: no	Missense_Mutation
TCGA-B1-A656-01	BRCA2	Kidney Renal Papillary Cell Carcinoma (TCGA, PanCancer Atlas)	D1469Y	OncoKB: Unknown, level NA;CIViC: NA;MyCancerGenome: not present;CancerHotspot: no;3DHotspot: no	Missense_Mutation
TCGA-B2-5641-01	BRCA2	Kidney Renal Clear Cell Carcinoma (TCGA, PanCancer Atlas)	D189H	OncoKB: Unknown, level NA;CIViC: NA;MyCancerGenome: not present;CancerHotspot: no;3DHotspot: no	Missense_Mutation
TCGA-B7-A5TI-01	BRCA2	Stomach Adenocarcinoma (TCGA, PanCancer Atlas)	T3033Lfs*29	OncoKB: Likely Oncogenic, level_3b;CIViC: NA;MyCancerGenome: not present;CancerHotspot: no;3DHotspot: no	Frame_Shift_Del
TCGA-B9-A44B-01	BRCA2	Kidney Renal Papillary Cell Carcinoma (TCGA, PanCancer Atlas)	K1264R	OncoKB: Unknown, level NA;CIViC: NA;MyCancerGenome: not present;CancerHotspot: no;3DHotspot: no	Missense_Mutation
TCGA-BA-6869-01	BRCA2	Head and Neck Squamous Cell Carcinoma (TCGA, PanCancer Atlas)	G500V	OncoKB: Unknown, level NA;CIViC: NA;MyCancerGenome: not present;CancerHotspot: no;3DHotspot: no	Missense_Mutation
TCGA-BA-6872-01	BRCA1	Head and Neck Squamous Cell Carcinoma (TCGA, PanCancer Atlas)	D853N	OncoKB: Unknown, level NA;CIViC: NA;MyCancerGenome: not present;CancerHotspot: no;3DHotspot: no	Missense_Mutation
TCGA-BC-A10Y-01	BRCA2	Liver Hepatocellular Carcinoma (TCGA, PanCancer Atlas)	H2074D	OncoKB: Unknown, level NA;CIViC: NA;MyCancerGenome: not present;CancerHotspot: no;3DHotspot: no	Missense_Mutation
TCGA-BF-A1Q0-01	BRCA2	Skin Cutaneous Melanoma (TCGA, PanCancer Atlas)	G1174C	OncoKB: Unknown, level NA;CIViC: NA;MyCancerGenome: not present;CancerHotspot: no;3DHotspot: no	Missense_Mutation
TCGA-BF-A5EO-01	BRCA2	Skin Cutaneous Melanoma (TCGA, PanCancer Atlas)	S2695L	OncoKB: Unknown, level NA;CIViC: NA;MyCancerGenome: not present;CancerHotspot: no;3DHotspot: no	Missense_Mutation
TCGA-BL-A0C8-01	BRCA2	Bladder Urothelial Carcinoma (TCGA, PanCancer Atlas)	T2097M	OncoKB: Unknown, level NA;CIViC: NA;MyCancerGenome: not present;CancerHotspot: no;3DHotspot: no	Missense_Mutation
TCGA-BP-4801-01	BRCA2	Kidney Renal Clear Cell Carcinoma (TCGA, PanCancer Atlas)	S313Y	OncoKB: Unknown, level NA;CIViC: NA;MyCancerGenome: not present;CancerHotspot: no;3DHotspot: no	Missense_Mutation
TCGA-BP-4998-01	BRCA1	Kidney Renal Clear Cell Carcinoma (TCGA, PanCancer Atlas)	P1831L	OncoKB: Unknown, level NA;CIViC: NA;MyCancerGenome: not present;CancerHotspot: no;3DHotspot: no	Missense_Mutation
TCGA-BR-4184-01	BRCA2	Stomach Adenocarcinoma (TCGA, PanCancer Atlas)	A1439T	OncoKB: Unknown, level NA;CIViC: NA;MyCancerGenome: not present;CancerHotspot: no;3DHotspot: no	Missense_Mutation
TCGA-BR-4184-01	BRCA2	Stomach Adenocarcinoma (TCGA, PanCancer Atlas)	A2951V	OncoKB: Unknown, level NA;CIViC: NA;MyCancerGenome: not present;CancerHotspot: no;3DHotspot: no	Missense_Mutation
TCGA-BR-4184-01	BRCA2	Stomach Adenocarcinoma (TCGA, PanCancer Atlas)	N986Ifs*5	OncoKB: Likely Oncogenic, level_3b;CIViC: NA;MyCancerGenome: not present;CancerHotspot: no;3DHotspot: no	Frame_Shift_Del
TCGA-BR-7723-01	BRCA2	Stomach Adenocarcinoma (TCGA, PanCancer Atlas)	K3313Q	OncoKB: Unknown, level NA;CIViC: NA;MyCancerGenome: not present;CancerHotspot: no;3DHotspot: no	Missense_Mutation
TCGA-BR-7723-01	BRCA2	Stomach Adenocarcinoma (TCGA, PanCancer Atlas)	Q3262P	OncoKB: Unknown, level NA;CIViC: NA;MyCancerGenome: not present;CancerHotspot: no;3DHotspot: no	Missense_Mutation
TCGA-BR-7851-01	BRCA1	Stomach Adenocarcinoma (TCGA, PanCancer Atlas)	K339Rfs*2	OncoKB: Likely Oncogenic, level_3b;CIViC: NA;MyCancerGenome: not present;CancerHotspot: no;3DHotspot: no	Frame_Shift_Del
TCGA-BR-8360-01	BRCA1	Stomach Adenocarcinoma (TCGA, PanCancer Atlas)	R610M	OncoKB: Unknown, level NA;CIViC: NA;MyCancerGenome: not present;CancerHotspot: no;3DHotspot: no	Missense_Mutation
TCGA-BR-8384-01	BRCA2	Stomach Adenocarcinoma (TCGA, PanCancer Atlas)	C1159S	OncoKB: Unknown, level NA;CIViC: NA;MyCancerGenome: not present;CancerHotspot: no;3DHotspot: no	Missense_Mutation
TCGA-BR-8384-01	BRCA2	Stomach Adenocarcinoma (TCGA, PanCancer Atlas)	S1121T	OncoKB: Unknown, level NA;CIViC: NA;MyCancerGenome: not present;CancerHotspot: no;3DHotspot: no	Missense_Mutation
TCGA-BR-8589-01	BRCA1	Stomach Adenocarcinoma (TCGA, PanCancer Atlas)	E1258G	OncoKB: Unknown, level NA;CIViC: NA;MyCancerGenome: not present;CancerHotspot: no;3DHotspot: no	Missense_Mutation
TCGA-BR-8591-01	BRCA1	Stomach Adenocarcinoma (TCGA, PanCancer Atlas)	S1499F	OncoKB: Unknown, level NA;CIViC: NA;MyCancerGenome: not present;CancerHotspot: no;3DHotspot: no	Missense_Mutation
TCGA-BR-8680-01	BRCA1	Stomach Adenocarcinoma (TCGA, PanCancer Atlas)	K893N	OncoKB: Unknown, level NA;CIViC: NA;MyCancerGenome: not present;CancerHotspot: no;3DHotspot: no	Missense_Mutation
TCGA-BR-8680-01	BRCA2	Stomach Adenocarcinoma (TCGA, PanCancer Atlas)	N2452T	OncoKB: Unknown, level NA;CIViC: NA;MyCancerGenome: not present;CancerHotspot: no;3DHotspot: no	Missense_Mutation
TCGA-BR-8680-01	BRCA2	Stomach Adenocarcinoma (TCGA, PanCancer Atlas)	R468I	OncoKB: Unknown, level NA;CIViC: NA;MyCancerGenome: not present;CancerHotspot: no;3DHotspot: no	Missense_Mutation
TCGA-BT-A20W-01	BRCA1	Bladder Urothelial Carcinoma (TCGA, PanCancer Atlas)	C903S	OncoKB: Unknown, level NA;CIViC: NA;MyCancerGenome: not present;CancerHotspot: no;3DHotspot: no	Missense_Mutation
TCGA-BT-A3PH-01	BRCA1	Bladder Urothelial Carcinoma (TCGA, PanCancer Atlas)	E572K	OncoKB: Unknown, level NA;CIViC: NA;MyCancerGenome: not present;CancerHotspot: no;3DHotspot: no	Missense_Mutation
TCGA-BT-A42C-01	BRCA2	Bladder Urothelial Carcinoma (TCGA, PanCancer Atlas)	Q2731*	OncoKB: Likely Oncogenic, level_3b;CIViC: NA;MyCancerGenome: not present;CancerHotspot: no;3DHotspot: no	Nonsense_Mutation
TCGA-BT-A42C-01	BRCA2	Bladder Urothelial Carcinoma (TCGA, PanCancer Atlas)	L2654F	OncoKB: Unknown, level NA;CIViC: NA;MyCancerGenome: not present;CancerHotspot: no;3DHotspot: no	Missense_Mutation
TCGA-BT-A42C-01	BRCA2	Bladder Urothelial Carcinoma (TCGA, PanCancer Atlas)	L2753F	OncoKB: Unknown, level NA;CIViC: NA;MyCancerGenome: not present;CancerHotspot: no;3DHotspot: no	Missense_Mutation
TCGA-BT-A42C-01	BRCA2	Bladder Urothelial Carcinoma (TCGA, PanCancer Atlas)	Q2655*	OncoKB: Likely Oncogenic, level_3b;CIViC: NA;MyCancerGenome: not present;CancerHotspot: no;3DHotspot: no	Nonsense_Mutation
TCGA-CA-5797-01	BRCA1	Colorectal Adenocarcinoma (TCGA, PanCancer Atlas)	K223N	OncoKB: Unknown, level NA;CIViC: NA;MyCancerGenome: not present;CancerHotspot: no;3DHotspot: no	Missense_Mutation
TCGA-CA-6717-01	BRCA1	Colorectal Adenocarcinoma (TCGA, PanCancer Atlas)	I1318T	OncoKB: Unknown, level NA;CIViC: NA;MyCancerGenome: not present;CancerHotspot: no;3DHotspot: no	Missense_Mutation
TCGA-CA-6717-01	BRCA1	Colorectal Adenocarcinoma (TCGA, PanCancer Atlas)	K690R	OncoKB: Unknown, level NA;CIViC: NA;MyCancerGenome: not present;CancerHotspot: no;3DHotspot: no	Missense_Mutation
TCGA-CA-6717-01	BRCA2	Colorectal Adenocarcinoma (TCGA, PanCancer Atlas)	L613R	OncoKB: Unknown, level NA;CIViC: NA;MyCancerGenome: not present;CancerHotspot: no;3DHotspot: no	Missense_Mutation
TCGA-CA-6717-01	BRCA2	Colorectal Adenocarcinoma (TCGA, PanCancer Atlas)	S445Y	OncoKB: Unknown, level NA;CIViC: NA;MyCancerGenome: not present;CancerHotspot: no;3DHotspot: no	Missense_Mutation
TCGA-CA-6717-01	BRCA2	Colorectal Adenocarcinoma (TCGA, PanCancer Atlas)	D281Y	OncoKB: Unknown, level NA;CIViC: NA;MyCancerGenome: not present;CancerHotspot: no;3DHotspot: no	Missense_Mutation
TCGA-CA-6717-01	BRCA2	Colorectal Adenocarcinoma (TCGA, PanCancer Atlas)	R645I	OncoKB: Unknown, level NA;CIViC: NA;MyCancerGenome: not present;CancerHotspot: no;3DHotspot: no	Missense_Mutation
TCGA-CA-6717-01	BRCA2	Colorectal Adenocarcinoma (TCGA, PanCancer Atlas)	L901I	OncoKB: Unknown, level NA;CIViC: NA;MyCancerGenome: not present;CancerHotspot: no;3DHotspot: no	Missense_Mutation
TCGA-CA-6717-01	BRCA2	Colorectal Adenocarcinoma (TCGA, PanCancer Atlas)	D1352Y	OncoKB: Inconclusive, level NA;CIViC: NA;MyCancerGenome: not present;CancerHotspot: no;3DHotspot: no	Missense_Mutation
TCGA-CA-6717-01	BRCA2	Colorectal Adenocarcinoma (TCGA, PanCancer Atlas)	N1758H	OncoKB: Unknown, level NA;CIViC: NA;MyCancerGenome: not present;CancerHotspot: no;3DHotspot: no	Missense_Mutation
TCGA-CA-6717-01	BRCA2	Colorectal Adenocarcinoma (TCGA, PanCancer Atlas)	E2635G	OncoKB: Unknown, level NA;CIViC: NA;MyCancerGenome: not present;CancerHotspot: no;3DHotspot: no	Missense_Mutation
TCGA-CA-6717-01	BRCA2	Colorectal Adenocarcinoma (TCGA, PanCancer Atlas)	E97*	OncoKB: Likely Oncogenic, level_3b;CIViC: NA;MyCancerGenome: not present;CancerHotspot: no;3DHotspot: no	Nonsense_Mutation
TCGA-CA-6718-01	BRCA2	Colorectal Adenocarcinoma (TCGA, PanCancer Atlas)	E1493*	OncoKB: Likely Oncogenic, level_3b;CIViC: NA;MyCancerGenome: not present;CancerHotspot: no;3DHotspot: no	Nonsense_Mutation
TCGA-CC-5263-01	BRCA1	Liver Hepatocellular Carcinoma (TCGA, PanCancer Atlas)	BRCA1-BECN1	OncoKB: Likely Oncogenic, level_3b;CIViC: NA;MyCancerGenome: not present;CancerHotspot: no;3DHotspot: no	Fusion
TCGA-CD-8529-01	BRCA2	Stomach Adenocarcinoma (TCGA, PanCancer Atlas)	P1088Lfs*16	OncoKB: Likely Oncogenic, level_3b;CIViC: NA;MyCancerGenome: not present;CancerHotspot: no;3DHotspot: no	Frame_Shift_Del
TCGA-CD-A4MG-01	BRCA1	Stomach Adenocarcinoma (TCGA, PanCancer Atlas)	T1691=	OncoKB: Likely Oncogenic, level_3b;CIViC: NA;MyCancerGenome: not present;CancerHotspot: no;3DHotspot: no	Splice_Region
TCGA-CD-A4MG-01	BRCA2	Stomach Adenocarcinoma (TCGA, PanCancer Atlas)	D946Ifs*14	OncoKB: Likely Oncogenic, level_3b;CIViC: NA;MyCancerGenome: not present;CancerHotspot: no;3DHotspot: no	Frame_Shift_Del
TCGA-CD-A4MI-01	BRCA2	Stomach Adenocarcinoma (TCGA, PanCancer Atlas)	N1784Kfs*3	OncoKB: Likely Oncogenic, level_3b;CIViC: NA;MyCancerGenome: not present;CancerHotspot: no;3DHotspot: no	Frame_Shift_Ins
TCGA-CD-A4MJ-01	BRCA2	Stomach Adenocarcinoma (TCGA, PanCancer Atlas)	P2734H	OncoKB: Unknown, level NA;CIViC: NA;MyCancerGenome: not present;CancerHotspot: no;3DHotspot: no	Missense_Mutation
TCGA-CF-A1HR-01	BRCA2	Bladder Urothelial Carcinoma (TCGA, PanCancer Atlas)	Q2157*	OncoKB: Likely Oncogenic, level_3b;CIViC: NA;MyCancerGenome: not present;CancerHotspot: no;3DHotspot: no	Nonsense_Mutation
TCGA-CG-4305-01	BRCA2	Stomach Adenocarcinoma (TCGA, PanCancer Atlas)	P2352S	OncoKB: Unknown, level NA;CIViC: NA;MyCancerGenome: not present;CancerHotspot: no;3DHotspot: no	Missense_Mutation
TCGA-CG-4306-01	BRCA1	Stomach Adenocarcinoma (TCGA, PanCancer Atlas)	R1028C	OncoKB: Unknown, level NA;CIViC: NA;MyCancerGenome: not present;CancerHotspot: no;3DHotspot: no	Missense_Mutation
TCGA-CG-4442-01	BRCA1	Stomach Adenocarcinoma (TCGA, PanCancer Atlas)	R1397M	OncoKB: Unknown, level NA;CIViC: NA;MyCancerGenome: not present;CancerHotspot: no;3DHotspot: no	Missense_Mutation
TCGA-CG-4442-01	BRCA1	Stomach Adenocarcinoma (TCGA, PanCancer Atlas)	K991Q	OncoKB: Unknown, level NA;CIViC: NA;MyCancerGenome: not present;CancerHotspot: no;3DHotspot: no	Missense_Mutation
TCGA-CG-4443-01	BRCA1	Stomach Adenocarcinoma (TCGA, PanCancer Atlas)	D1692N	OncoKB: Likely Oncogenic, level_3b;CIViC: Predictive: 1;MyCancerGenome: not present;CancerHotspot: no;3DHotspot: no	Missense_Mutation
TCGA-CG-4449-01	BRCA1	Stomach Adenocarcinoma (TCGA, PanCancer Atlas)	P529S	OncoKB: Unknown, level NA;CIViC: NA;MyCancerGenome: not present;CancerHotspot: no;3DHotspot: no	Missense_Mutation
TCGA-CG-5721-01	BRCA2	Stomach Adenocarcinoma (TCGA, PanCancer Atlas)	S2022L	OncoKB: Unknown, level NA;CIViC: NA;MyCancerGenome: not present;CancerHotspot: no;3DHotspot: no	Missense_Mutation
TCGA-CG-5721-01	BRCA2	Stomach Adenocarcinoma (TCGA, PanCancer Atlas)	V1810I	OncoKB: Unknown, level NA;CIViC: NA;MyCancerGenome: not present;CancerHotspot: no;3DHotspot: no	Missense_Mutation
TCGA-CG-5723-01	BRCA2	Stomach Adenocarcinoma (TCGA, PanCancer Atlas)	I3418S	OncoKB: Unknown, level NA;CIViC: NA;MyCancerGenome: not present;CancerHotspot: no;3DHotspot: no	Missense_Mutation
TCGA-CH-5754-01	BRCA2	Prostate Adenocarcinoma (TCGA, PanCancer Atlas)	N433Tfs*27	OncoKB: Likely Oncogenic, level_3b;CIViC: NA;MyCancerGenome: not present;CancerHotspot: no;3DHotspot: no	Frame_Shift_Del
TCGA-CH-5764-01	BRCA2	Prostate Adenocarcinoma (TCGA, PanCancer Atlas)	N1435T	OncoKB: Unknown, level NA;CIViC: NA;MyCancerGenome: not present;CancerHotspot: no;3DHotspot: no	Missense_Mutation
TCGA-CM-4752-01	BRCA2	Colorectal Adenocarcinoma (TCGA, PanCancer Atlas)	E510*	OncoKB: Likely Oncogenic, level_3b;CIViC: NA;MyCancerGenome: not present;CancerHotspot: no;3DHotspot: no	Nonsense_Mutation
TCGA-CM-5864-01	BRCA1	Colorectal Adenocarcinoma (TCGA, PanCancer Atlas)	L814P	OncoKB: Unknown, level NA;CIViC: NA;MyCancerGenome: not present;CancerHotspot: no;3DHotspot: no	Missense_Mutation
TCGA-CN-5366-01	BRCA2	Head and Neck Squamous Cell Carcinoma (TCGA, PanCancer Atlas)	Y2884*	OncoKB: Likely Oncogenic, level_3b;CIViC: NA;MyCancerGenome: not present;CancerHotspot: no;3DHotspot: no	Nonsense_Mutation
TCGA-CN-A6V1-01	BRCA1	Head and Neck Squamous Cell Carcinoma (TCGA, PanCancer Atlas)	S184C	OncoKB: Unknown, level NA;CIViC: NA;MyCancerGenome: not present;CancerHotspot: no;3DHotspot: no	Missense_Mutation
TCGA-CQ-5325-01	BRCA2	Head and Neck Squamous Cell Carcinoma (TCGA, PanCancer Atlas)	V1605D	OncoKB: Unknown, level NA;CIViC: NA;MyCancerGenome: not present;CancerHotspot: no;3DHotspot: no	Missense_Mutation
TCGA-CR-6473-01	BRCA2	Head and Neck Squamous Cell Carcinoma (TCGA, PanCancer Atlas)	E3342K	OncoKB: Unknown, level NA;CIViC: NA;MyCancerGenome: not present;CancerHotspot: no;3DHotspot: no	Missense_Mutation
TCGA-CR-7404-01	BRCA1	Head and Neck Squamous Cell Carcinoma (TCGA, PanCancer Atlas)	H816Y	OncoKB: Unknown, level NA;CIViC: NA;MyCancerGenome: not present;CancerHotspot: no;3DHotspot: no	Missense_Mutation
TCGA-CV-5430-01	BRCA2	Head and Neck Squamous Cell Carcinoma (TCGA, PanCancer Atlas)	E1571K	OncoKB: Unknown, level NA;CIViC: NA;MyCancerGenome: not present;CancerHotspot: no;3DHotspot: no	Missense_Mutation
TCGA-CV-5440-01	BRCA2	Head and Neck Squamous Cell Carcinoma (TCGA, PanCancer Atlas)	I2105V	OncoKB: Unknown, level NA;CIViC: NA;MyCancerGenome: not present;CancerHotspot: no;3DHotspot: no	Missense_Mutation
TCGA-CV-6936-01	BRCA2	Head and Neck Squamous Cell Carcinoma (TCGA, PanCancer Atlas)	E2903K	OncoKB: Unknown, level NA;CIViC: NA;MyCancerGenome: not present;CancerHotspot: no;3DHotspot: no	Missense_Mutation
TCGA-CV-6945-01	BRCA2	Head and Neck Squamous Cell Carcinoma (TCGA, PanCancer Atlas)	P606L	OncoKB: Unknown, level NA;CIViC: NA;MyCancerGenome: not present;CancerHotspot: no;3DHotspot: no	Missense_Mutation
TCGA-CV-7097-01	BRCA1	Head and Neck Squamous Cell Carcinoma (TCGA, PanCancer Atlas)	G1492R	OncoKB: Unknown, level NA;CIViC: NA;MyCancerGenome: not present;CancerHotspot: no;3DHotspot: no	Missense_Mutation
TCGA-CV-7245-01	BRCA1	Head and Neck Squamous Cell Carcinoma (TCGA, PanCancer Atlas)	D1505N	OncoKB: Unknown, level NA;CIViC: NA;MyCancerGenome: not present;CancerHotspot: no;3DHotspot: no	Missense_Mutation
TCGA-CV-7250-01	BRCA1	Head and Neck Squamous Cell Carcinoma (TCGA, PanCancer Atlas)	R1645M	OncoKB: Unknown, level NA;CIViC: NA;MyCancerGenome: not present;CancerHotspot: no;3DHotspot: no	Missense_Mutation
TCGA-CV-7421-01	BRCA2	Head and Neck Squamous Cell Carcinoma (TCGA, PanCancer Atlas)	P1039H	OncoKB: Unknown, level NA;CIViC: NA;MyCancerGenome: not present;CancerHotspot: no;3DHotspot: no	Missense_Mutation
TCGA-CV-7430-01	BRCA2	Head and Neck Squamous Cell Carcinoma (TCGA, PanCancer Atlas)	K3315N	OncoKB: Unknown, level NA;CIViC: NA;MyCancerGenome: not present;CancerHotspot: no;3DHotspot: no	Missense_Mutation
TCGA-CV-A45Z-01	BRCA2	Head and Neck Squamous Cell Carcinoma (TCGA, PanCancer Atlas)	S3123G	OncoKB: Likely Neutral, level NA;CIViC: NA;MyCancerGenome: not present;CancerHotspot: no;3DHotspot: no	Missense_Mutation
TCGA-CV-A6K1-01	BRCA2	Head and Neck Squamous Cell Carcinoma (TCGA, PanCancer Atlas)	S3231L	OncoKB: Unknown, level NA;CIViC: NA;MyCancerGenome: not present;CancerHotspot: no;3DHotspot: no	Missense_Mutation
TCGA-CV-A6K2-01	BRCA1	Head and Neck Squamous Cell Carcinoma (TCGA, PanCancer Atlas)	K175N	OncoKB: Unknown, level NA;CIViC: NA;MyCancerGenome: not present;CancerHotspot: no;3DHotspot: no	Missense_Mutation
TCGA-CZ-4853-01	BRCA1	Kidney Renal Clear Cell Carcinoma (TCGA, PanCancer Atlas)	N1309I	OncoKB: Unknown, level NA;CIViC: NA;MyCancerGenome: not present;CancerHotspot: no;3DHotspot: no	Missense_Mutation
TCGA-CZ-4853-01	BRCA1	Kidney Renal Clear Cell Carcinoma (TCGA, PanCancer Atlas)	N1309H	OncoKB: Unknown, level NA;CIViC: NA;MyCancerGenome: not present;CancerHotspot: no;3DHotspot: no	Missense_Mutation
TCGA-D3-A2J6-06	BRCA2	Skin Cutaneous Melanoma (TCGA, PanCancer Atlas)	P3320H	OncoKB: Unknown, level NA;CIViC: NA;MyCancerGenome: not present;CancerHotspot: no;3DHotspot: no	Missense_Mutation
TCGA-D3-A2JP-06	BRCA1	Skin Cutaneous Melanoma (TCGA, PanCancer Atlas)	Q1409H	OncoKB: Unknown, level NA;CIViC: NA;MyCancerGenome: not present;CancerHotspot: no;3DHotspot: no	Missense_Mutation
TCGA-D3-A2JP-06	BRCA2	Skin Cutaneous Melanoma (TCGA, PanCancer Atlas)	L35F	OncoKB: Unknown, level NA;CIViC: NA;MyCancerGenome: not present;CancerHotspot: no;3DHotspot: no	Missense_Mutation
TCGA-D3-A8GI-06	BRCA2	Skin Cutaneous Melanoma (TCGA, PanCancer Atlas)	T1087I	OncoKB: Unknown, level NA;CIViC: NA;MyCancerGenome: not present;CancerHotspot: no;3DHotspot: no	Missense_Mutation
TCGA-D5-6530-01	BRCA2	Colorectal Adenocarcinoma (TCGA, PanCancer Atlas)	N1784Tfs*7	OncoKB: Likely Oncogenic, level_3b;CIViC: NA;MyCancerGenome: not present;CancerHotspot: no;3DHotspot: no	Frame_Shift_Del
TCGA-D5-6930-01	BRCA2	Colorectal Adenocarcinoma (TCGA, PanCancer Atlas)	A766T	OncoKB: Unknown, level NA;CIViC: NA;MyCancerGenome: not present;CancerHotspot: no;3DHotspot: no	Missense_Mutation
TCGA-D6-6823-01	BRCA1	Head and Neck Squamous Cell Carcinoma (TCGA, PanCancer Atlas)	X101_splice	OncoKB: Likely Oncogenic, level_3b;CIViC: NA;MyCancerGenome: not present;CancerHotspot: no;3DHotspot: no	Splice_Site
TCGA-D7-6520-01	BRCA2	Stomach Adenocarcinoma (TCGA, PanCancer Atlas)	N852K	OncoKB: Unknown, level NA;CIViC: NA;MyCancerGenome: not present;CancerHotspot: no;3DHotspot: no	Missense_Mutation
TCGA-D7-A4YT-01	BRCA2	Stomach Adenocarcinoma (TCGA, PanCancer Atlas)	N1784Kfs*3	OncoKB: Likely Oncogenic, level_3b;CIViC: NA;MyCancerGenome: not present;CancerHotspot: no;3DHotspot: no	Frame_Shift_Ins
TCGA-D7-A6EZ-01	BRCA2	Stomach Adenocarcinoma (TCGA, PanCancer Atlas)	Q3047H	OncoKB: Unknown, level NA;CIViC: NA;MyCancerGenome: not present;CancerHotspot: no;3DHotspot: no	Missense_Mutation
TCGA-D9-A148-06	BRCA2	Skin Cutaneous Melanoma (TCGA, PanCancer Atlas)	C822F	OncoKB: Unknown, level NA;CIViC: NA;MyCancerGenome: not present;CancerHotspot: no;3DHotspot: no	Missense_Mutation
TCGA-D9-A6EC-06	BRCA1	Skin Cutaneous Melanoma (TCGA, PanCancer Atlas)	Q1299L	OncoKB: Unknown, level NA;CIViC: NA;MyCancerGenome: not present;CancerHotspot: no;3DHotspot: no	Missense_Mutation
TCGA-D9-A6EC-06	BRCA1	Skin Cutaneous Melanoma (TCGA, PanCancer Atlas)	L269V	OncoKB: Unknown, level NA;CIViC: NA;MyCancerGenome: not present;CancerHotspot: no;3DHotspot: no	Missense_Mutation
TCGA-DA-A1I4-06	BRCA2	Skin Cutaneous Melanoma (TCGA, PanCancer Atlas)	L2917F	OncoKB: Unknown, level NA;CIViC: NA;MyCancerGenome: not present;CancerHotspot: no;3DHotspot: no	Missense_Mutation
TCGA-DA-A3F8-06	BRCA1	Skin Cutaneous Melanoma (TCGA, PanCancer Atlas)	E272K	OncoKB: Unknown, level NA;CIViC: NA;MyCancerGenome: not present;CancerHotspot: no;3DHotspot: no	Missense_Mutation
TCGA-DA-A95Z-06	BRCA2	Skin Cutaneous Melanoma (TCGA, PanCancer Atlas)	P2187L	OncoKB: Unknown, level NA;CIViC: NA;MyCancerGenome: not present;CancerHotspot: no;3DHotspot: no	Missense_Mutation
TCGA-DA-A95Z-06	BRCA2	Skin Cutaneous Melanoma (TCGA, PanCancer Atlas)	P375S	OncoKB: Inconclusive, level NA;CIViC: NA;MyCancerGenome: not present;CancerHotspot: no;3DHotspot: no	Missense_Mutation
TCGA-DD-A39V-01	BRCA1	Liver Hepatocellular Carcinoma (TCGA, PanCancer Atlas)	C1768Y	OncoKB: Unknown, level NA;CIViC: NA;MyCancerGenome: not present;CancerHotspot: no;3DHotspot: no	Missense_Mutation
TCGA-DD-A4NL-01	BRCA2	Liver Hepatocellular Carcinoma (TCGA, PanCancer Atlas)	S384F	OncoKB: Likely Neutral, level NA;CIViC: NA;MyCancerGenome: not present;CancerHotspot: no;3DHotspot: no	Missense_Mutation
TCGA-DD-AAVZ-01	BRCA1	Liver Hepatocellular Carcinoma (TCGA, PanCancer Atlas)	M658V	OncoKB: Unknown, level NA;CIViC: NA;MyCancerGenome: not present;CancerHotspot: no;3DHotspot: no	Missense_Mutation
TCGA-DK-A1A5-01	BRCA2	Bladder Urothelial Carcinoma (TCGA, PanCancer Atlas)	E2081Q	OncoKB: Unknown, level NA;CIViC: NA;MyCancerGenome: not present;CancerHotspot: no;3DHotspot: no	Missense_Mutation
TCGA-DK-A1AE-01	BRCA1	Bladder Urothelial Carcinoma (TCGA, PanCancer Atlas)	R446T	OncoKB: Unknown, level NA;CIViC: NA;MyCancerGenome: not present;CancerHotspot: no;3DHotspot: no	Missense_Mutation
TCGA-DK-A1AG-01	BRCA2	Bladder Urothelial Carcinoma (TCGA, PanCancer Atlas)	E732Q	OncoKB: Unknown, level NA;CIViC: NA;MyCancerGenome: not present;CancerHotspot: no;3DHotspot: no	Missense_Mutation
TCGA-DK-A2I4-01	BRCA2	Bladder Urothelial Carcinoma (TCGA, PanCancer Atlas)	E1550K	OncoKB: Unknown, level NA;CIViC: NA;MyCancerGenome: not present;CancerHotspot: no;3DHotspot: no	Missense_Mutation
TCGA-DK-A3IM-01	BRCA2	Bladder Urothelial Carcinoma (TCGA, PanCancer Atlas)	S708Y	OncoKB: Unknown, level NA;CIViC: NA;MyCancerGenome: not present;CancerHotspot: no;3DHotspot: no	Missense_Mutation
TCGA-DK-A6AW-01	BRCA2	Bladder Urothelial Carcinoma (TCGA, PanCancer Atlas)	E3043A	OncoKB: Unknown, level NA;CIViC: NA;MyCancerGenome: not present;CancerHotspot: no;3DHotspot: no	Missense_Mutation
TCGA-DK-A6AW-01	BRCA2	Bladder Urothelial Carcinoma (TCGA, PanCancer Atlas)	E2129*	OncoKB: Likely Oncogenic, level_3b;CIViC: NA;MyCancerGenome: not present;CancerHotspot: no;3DHotspot: no	Nonsense_Mutation
TCGA-DK-A6B5-01	BRCA2	Bladder Urothelial Carcinoma (TCGA, PanCancer Atlas)	S76*	OncoKB: Likely Oncogenic, level_3b;CIViC: NA;MyCancerGenome: not present;CancerHotspot: no;3DHotspot: no	Nonsense_Mutation
TCGA-DK-AA6L-01	BRCA2	Bladder Urothelial Carcinoma (TCGA, PanCancer Atlas)	G2755A	OncoKB: Unknown, level NA;CIViC: NA;MyCancerGenome: not present;CancerHotspot: no;3DHotspot: no	Missense_Mutation
TCGA-DK-AA71-01	BRCA2	Bladder Urothelial Carcinoma (TCGA, PanCancer Atlas)	R2273K	OncoKB: Unknown, level NA;CIViC: NA;MyCancerGenome: not present;CancerHotspot: no;3DHotspot: no	Missense_Mutation
TCGA-DU-A76K-01	BRCA1	Brain Lower Grade Glioma (TCGA, PanCancer Atlas)	R7H	OncoKB: Unknown, level NA;CIViC: NA;MyCancerGenome: not present;CancerHotspot: no;3DHotspot: no	Missense_Mutation
TCGA-DX-A3LU-01	BRCA2	Sarcoma (TCGA, PanCancer Atlas)	N633K	OncoKB: Unknown, level NA;CIViC: NA;MyCancerGenome: not present;CancerHotspot: no;3DHotspot: no	Missense_Mutation
TCGA-DX-A48J-01	BRCA2	Sarcoma (TCGA, PanCancer Atlas)	NBEA-BRCA2	OncoKB: Likely Oncogenic, level_3b;CIViC: NA;MyCancerGenome: not present;CancerHotspot: no;3DHotspot: no	Fusion
TCGA-E1-A7YK-01	BRCA2	Brain Lower Grade Glioma (TCGA, PanCancer Atlas)	E1812G	OncoKB: Unknown, level NA;CIViC: NA;MyCancerGenome: not present;CancerHotspot: no;3DHotspot: no	Missense_Mutation
TCGA-E2-A14W-01	BRCA2	Breast Invasive Carcinoma (TCGA, PanCancer Atlas)	S599*	OncoKB: Likely Oncogenic, level_2;CIViC: NA;MyCancerGenome: not present;CancerHotspot: no;3DHotspot: no	Frame_Shift_Del
TCGA-E7-A541-01	BRCA2	Bladder Urothelial Carcinoma (TCGA, PanCancer Atlas)	Q609H	OncoKB: Unknown, level NA;CIViC: NA;MyCancerGenome: not present;CancerHotspot: no;3DHotspot: no	Missense_Mutation
TCGA-E7-A6MD-01	BRCA2	Bladder Urothelial Carcinoma (TCGA, PanCancer Atlas)	L1908V	OncoKB: Unknown, level NA;CIViC: NA;MyCancerGenome: not present;CancerHotspot: no;3DHotspot: no	Missense_Mutation
TCGA-EB-A41A-01	BRCA1	Skin Cutaneous Melanoma (TCGA, PanCancer Atlas)	P606L	OncoKB: Unknown, level NA;CIViC: NA;MyCancerGenome: not present;CancerHotspot: no;3DHotspot: no	Missense_Mutation
TCGA-EE-A17Y-06	BRCA2	Skin Cutaneous Melanoma (TCGA, PanCancer Atlas)	L1598F	OncoKB: Unknown, level NA;CIViC: NA;MyCancerGenome: not present;CancerHotspot: no;3DHotspot: no	Missense_Mutation
TCGA-EE-A20C-06	BRCA1	Skin Cutaneous Melanoma (TCGA, PanCancer Atlas)	Q202*	OncoKB: Likely Oncogenic, level_3b;CIViC: NA;MyCancerGenome: not present;CancerHotspot: no;3DHotspot: no	Nonsense_Mutation
TCGA-EE-A29B-06	BRCA2	Skin Cutaneous Melanoma (TCGA, PanCancer Atlas)	P606S	OncoKB: Unknown, level NA;CIViC: NA;MyCancerGenome: not present;CancerHotspot: no;3DHotspot: no	Missense_Mutation
TCGA-EE-A29C-06	BRCA2	Skin Cutaneous Melanoma (TCGA, PanCancer Atlas)	P555L	OncoKB: Unknown, level NA;CIViC: NA;MyCancerGenome: not present;CancerHotspot: no;3DHotspot: no	Missense_Mutation
TCGA-EE-A29C-06	BRCA2	Skin Cutaneous Melanoma (TCGA, PanCancer Atlas)	S2307L	OncoKB: Unknown, level NA;CIViC: NA;MyCancerGenome: not present;CancerHotspot: no;3DHotspot: no	Missense_Mutation
TCGA-EE-A29D-06	BRCA2	Skin Cutaneous Melanoma (TCGA, PanCancer Atlas)	S3252F	OncoKB: Unknown, level NA;CIViC: NA;MyCancerGenome: not present;CancerHotspot: no;3DHotspot: no	Missense_Mutation
TCGA-EE-A2GC-06	BRCA2	Skin Cutaneous Melanoma (TCGA, PanCancer Atlas)	G2529S	OncoKB: Unknown, level NA;CIViC: NA;MyCancerGenome: not present;CancerHotspot: no;3DHotspot: no	Missense_Mutation
TCGA-EE-A2GC-06	BRCA2	Skin Cutaneous Melanoma (TCGA, PanCancer Atlas)	G2529D	OncoKB: Unknown, level NA;CIViC: NA;MyCancerGenome: not present;CancerHotspot: no;3DHotspot: no	Missense_Mutation
TCGA-EE-A2GE-06	BRCA2	Skin Cutaneous Melanoma (TCGA, PanCancer Atlas)	E3152D	OncoKB: Unknown, level NA;CIViC: NA;MyCancerGenome: not present;CancerHotspot: no;3DHotspot: no	Missense_Mutation
TCGA-EE-A2GN-06	BRCA2	Skin Cutaneous Melanoma (TCGA, PanCancer Atlas)	P2914Q	OncoKB: Unknown, level NA;CIViC: NA;MyCancerGenome: not present;CancerHotspot: no;3DHotspot: no	Missense_Mutation
TCGA-EE-A2M7-06	BRCA2	Skin Cutaneous Melanoma (TCGA, PanCancer Atlas)	P3039Q	OncoKB: Unknown, level NA;CIViC: NA;MyCancerGenome: not present;CancerHotspot: no;3DHotspot: no	Missense_Mutation
TCGA-EE-A2MD-06	BRCA1	Skin Cutaneous Melanoma (TCGA, PanCancer Atlas)	E1373D	OncoKB: Unknown, level NA;CIViC: NA;MyCancerGenome: not present;CancerHotspot: no;3DHotspot: no	Missense_Mutation
TCGA-EE-A2MD-06	BRCA2	Skin Cutaneous Melanoma (TCGA, PanCancer Atlas)	P2914T	OncoKB: Unknown, level NA;CIViC: NA;MyCancerGenome: not present;CancerHotspot: no;3DHotspot: no	Missense_Mutation
TCGA-EE-A2ML-06	BRCA2	Skin Cutaneous Melanoma (TCGA, PanCancer Atlas)	P2107S	OncoKB: Unknown, level NA;CIViC: NA;MyCancerGenome: not present;CancerHotspot: no;3DHotspot: no	Missense_Mutation
TCGA-EE-A2MR-06	BRCA1	Skin Cutaneous Melanoma (TCGA, PanCancer Atlas)	P875S	OncoKB: Unknown, level NA;CIViC: NA;MyCancerGenome: not present;CancerHotspot: no;3DHotspot: no	Missense_Mutation
TCGA-EE-A2MS-06	BRCA1	Skin Cutaneous Melanoma (TCGA, PanCancer Atlas)	R1589C	OncoKB: Unknown, level NA;CIViC: NA;MyCancerGenome: not present;CancerHotspot: no;3DHotspot: no	Missense_Mutation
TCGA-EE-A2MS-06	BRCA2	Skin Cutaneous Melanoma (TCGA, PanCancer Atlas)	E1688*	OncoKB: Likely Oncogenic, level_3b;CIViC: NA;MyCancerGenome: not present;CancerHotspot: no;3DHotspot: no	Nonsense_Mutation
TCGA-EE-A3AB-06	BRCA2	Skin Cutaneous Melanoma (TCGA, PanCancer Atlas)	L2428F	OncoKB: Unknown, level NA;CIViC: NA;MyCancerGenome: not present;CancerHotspot: no;3DHotspot: no	Missense_Mutation
TCGA-EE-A3AC-06	BRCA2	Skin Cutaneous Melanoma (TCGA, PanCancer Atlas)	G106*	OncoKB: Likely Oncogenic, level_3b;CIViC: NA;MyCancerGenome: not present;CancerHotspot: no;3DHotspot: no	Nonsense_Mutation
TCGA-EE-A3AD-06	BRCA2	Skin Cutaneous Melanoma (TCGA, PanCancer Atlas)	W3106L	OncoKB: Unknown, level NA;CIViC: NA;MyCancerGenome: not present;CancerHotspot: no;3DHotspot: no	Missense_Mutation
TCGA-EE-A3AD-06	BRCA2	Skin Cutaneous Melanoma (TCGA, PanCancer Atlas)	P877Q	OncoKB: Unknown, level NA;CIViC: NA;MyCancerGenome: not present;CancerHotspot: no;3DHotspot: no	Missense_Mutation
TCGA-EE-A3AH-06	BRCA1	Skin Cutaneous Melanoma (TCGA, PanCancer Atlas)	R213S	OncoKB: Unknown, level NA;CIViC: NA;MyCancerGenome: not present;CancerHotspot: no;3DHotspot: no	Missense_Mutation
TCGA-EE-A3J7-06	BRCA2	Skin Cutaneous Melanoma (TCGA, PanCancer Atlas)	Q3398H	OncoKB: Unknown, level NA;CIViC: NA;MyCancerGenome: not present;CancerHotspot: no;3DHotspot: no	Missense_Mutation
TCGA-EE-A3JI-06	BRCA2	Skin Cutaneous Melanoma (TCGA, PanCancer Atlas)	S1792F	OncoKB: Unknown, level NA;CIViC: NA;MyCancerGenome: not present;CancerHotspot: no;3DHotspot: no	Missense_Mutation
TCGA-EI-6507-01	BRCA2	Colorectal Adenocarcinoma (TCGA, PanCancer Atlas)	V348M	OncoKB: Unknown, level NA;CIViC: NA;MyCancerGenome: not present;CancerHotspot: no;3DHotspot: no	Missense_Mutation
TCGA-EI-6513-01	BRCA2	Colorectal Adenocarcinoma (TCGA, PanCancer Atlas)	S3231*	OncoKB: Likely Oncogenic, level_3b;CIViC: NA;MyCancerGenome: not present;CancerHotspot: no;3DHotspot: no	Nonsense_Mutation
TCGA-EI-6882-01	BRCA1	Colorectal Adenocarcinoma (TCGA, PanCancer Atlas)	G1100R	OncoKB: Unknown, level NA;CIViC: NA;MyCancerGenome: not present;CancerHotspot: no;3DHotspot: no	Missense_Mutation
TCGA-EI-6882-01	BRCA2	Colorectal Adenocarcinoma (TCGA, PanCancer Atlas)	L1390Ffs*13	OncoKB: Likely Oncogenic, level_3b;CIViC: NA;MyCancerGenome: not present;CancerHotspot: no;3DHotspot: no	Frame_Shift_Ins
TCGA-EJ-5495-01	BRCA2	Prostate Adenocarcinoma (TCGA, PanCancer Atlas)	V726Sfs*25	OncoKB: Likely Oncogenic, level_3b;CIViC: NA;MyCancerGenome: not present;CancerHotspot: no;3DHotspot: no	Frame_Shift_Ins
TCGA-EJ-7328-01	BRCA2	Prostate Adenocarcinoma (TCGA, PanCancer Atlas)	S3364Ifs*4	OncoKB: Likely Oncogenic, level_3b;CIViC: NA;MyCancerGenome: not present;CancerHotspot: no;3DHotspot: no	Frame_Shift_Ins
TCGA-ER-A193-06	BRCA2	Skin Cutaneous Melanoma (TCGA, PanCancer Atlas)	S2704F	OncoKB: Unknown, level NA;CIViC: NA;MyCancerGenome: not present;CancerHotspot: no;3DHotspot: no	Missense_Mutation
TCGA-ER-A194-01	BRCA2	Skin Cutaneous Melanoma (TCGA, PanCancer Atlas)	Q3026*	OncoKB: Likely Oncogenic, level_3b;CIViC: NA;MyCancerGenome: not present;CancerHotspot: no;3DHotspot: no	Nonsense_Mutation
TCGA-ER-A195-06	BRCA2	Skin Cutaneous Melanoma (TCGA, PanCancer Atlas)	K1919N	OncoKB: Unknown, level NA;CIViC: NA;MyCancerGenome: not present;CancerHotspot: no;3DHotspot: no	Missense_Mutation
TCGA-ER-A19B-06	BRCA1	Skin Cutaneous Melanoma (TCGA, PanCancer Atlas)	P209H	OncoKB: Unknown, level NA;CIViC: NA;MyCancerGenome: not present;CancerHotspot: no;3DHotspot: no	Missense_Mutation
TCGA-ER-A19F-06	BRCA2	Skin Cutaneous Melanoma (TCGA, PanCancer Atlas)	H223Y	OncoKB: Unknown, level NA;CIViC: NA;MyCancerGenome: not present;CancerHotspot: no;3DHotspot: no	Missense_Mutation
TCGA-ER-A19T-01	BRCA2	Skin Cutaneous Melanoma (TCGA, PanCancer Atlas)	P1496T	OncoKB: Unknown, level NA;CIViC: NA;MyCancerGenome: not present;CancerHotspot: no;3DHotspot: no	Missense_Mutation
TCGA-ER-A1A1-06	BRCA2	Skin Cutaneous Melanoma (TCGA, PanCancer Atlas)	R1845M	OncoKB: Unknown, level NA;CIViC: NA;MyCancerGenome: not present;CancerHotspot: no;3DHotspot: no	Missense_Mutation
TCGA-ER-A3PL-06	BRCA1	Skin Cutaneous Melanoma (TCGA, PanCancer Atlas)	P1749S	OncoKB: Likely Oncogenic, level_3b;CIViC: NA;MyCancerGenome: not present;CancerHotspot: no;3DHotspot: no	Missense_Mutation
TCGA-ER-A42L-06	BRCA1	Skin Cutaneous Melanoma (TCGA, PanCancer Atlas)	P811S	OncoKB: Unknown, level NA;CIViC: NA;MyCancerGenome: not present;CancerHotspot: no;3DHotspot: no	Missense_Mutation
TCGA-F5-6814-01	BRCA1	Colorectal Adenocarcinoma (TCGA, PanCancer Atlas)	E572*	OncoKB: Likely Oncogenic, level_3b;CIViC: NA;MyCancerGenome: not present;CancerHotspot: no;3DHotspot: no	Nonsense_Mutation
TCGA-F5-6814-01	BRCA2	Colorectal Adenocarcinoma (TCGA, PanCancer Atlas)	R2494Q	OncoKB: Likely Neutral, level NA;CIViC: NA;MyCancerGenome: not present;CancerHotspot: no;3DHotspot: no	Missense_Mutation
TCGA-F5-6814-01	BRCA2	Colorectal Adenocarcinoma (TCGA, PanCancer Atlas)	S1597Y	OncoKB: Unknown, level NA;CIViC: NA;MyCancerGenome: not present;CancerHotspot: no;3DHotspot: no	Missense_Mutation
TCGA-F5-6814-01	BRCA2	Colorectal Adenocarcinoma (TCGA, PanCancer Atlas)	K722Q	OncoKB: Unknown, level NA;CIViC: NA;MyCancerGenome: not present;CancerHotspot: no;3DHotspot: no	Missense_Mutation
TCGA-F5-6814-01	BRCA2	Colorectal Adenocarcinoma (TCGA, PanCancer Atlas)	I1047M	OncoKB: Unknown, level NA;CIViC: NA;MyCancerGenome: not present;CancerHotspot: no;3DHotspot: no	Missense_Mutation
TCGA-F5-6814-01	BRCA2	Colorectal Adenocarcinoma (TCGA, PanCancer Atlas)	S2378A	OncoKB: Unknown, level NA;CIViC: NA;MyCancerGenome: not present;CancerHotspot: no;3DHotspot: no	Missense_Mutation
TCGA-F5-6814-01	BRCA2	Colorectal Adenocarcinoma (TCGA, PanCancer Atlas)	L3180R	OncoKB: Unknown, level NA;CIViC: NA;MyCancerGenome: not present;CancerHotspot: no;3DHotspot: no	Missense_Mutation
TCGA-F5-6814-01	BRCA2	Colorectal Adenocarcinoma (TCGA, PanCancer Atlas)	S2670L	OncoKB: Likely Oncogenic, level_3b;CIViC: NA;MyCancerGenome: not present;CancerHotspot: no;3DHotspot: no	Missense_Mutation
TCGA-FD-A3SS-01	BRCA2	Bladder Urothelial Carcinoma (TCGA, PanCancer Atlas)	E2258K	OncoKB: Unknown, level NA;CIViC: NA;MyCancerGenome: not present;CancerHotspot: no;3DHotspot: no	Missense_Mutation
TCGA-FD-A43P-01	BRCA2	Bladder Urothelial Carcinoma (TCGA, PanCancer Atlas)	R858T	OncoKB: Unknown, level NA;CIViC: NA;MyCancerGenome: not present;CancerHotspot: no;3DHotspot: no	Missense_Mutation
TCGA-FD-A43P-01	BRCA2	Bladder Urothelial Carcinoma (TCGA, PanCancer Atlas)	D3260H	OncoKB: Unknown, level NA;CIViC: NA;MyCancerGenome: not present;CancerHotspot: no;3DHotspot: no	Missense_Mutation
TCGA-FS-A1ZP-06	BRCA1	Skin Cutaneous Melanoma (TCGA, PanCancer Atlas)	P985L	OncoKB: Unknown, level NA;CIViC: NA;MyCancerGenome: not present;CancerHotspot: no;3DHotspot: no	Missense_Mutation
TCGA-FV-A2QR-01	BRCA2	Liver Hepatocellular Carcinoma (TCGA, PanCancer Atlas)	D2995_Y2997del	OncoKB: Unknown, level NA;CIViC: NA;MyCancerGenome: not present;CancerHotspot: no;3DHotspot: no	In_Frame_Del
TCGA-FV-A2QR-01	BRCA2	Liver Hepatocellular Carcinoma (TCGA, PanCancer Atlas)	Y2726C	OncoKB: Likely Oncogenic, level_3b;CIViC: NA;MyCancerGenome: not present;CancerHotspot: no;3DHotspot: no	Missense_Mutation
TCGA-FV-A4ZP-01	BRCA2	Liver Hepatocellular Carcinoma (TCGA, PanCancer Atlas)	A1996G	OncoKB: Unknown, level NA;CIViC: NA;MyCancerGenome: not present;CancerHotspot: no;3DHotspot: no	Missense_Mutation
TCGA-FW-A3R5-06	BRCA1	Skin Cutaneous Melanoma (TCGA, PanCancer Atlas)	H513Y	OncoKB: Unknown, level NA;CIViC: NA;MyCancerGenome: not present;CancerHotspot: no;3DHotspot: no	Missense_Mutation
TCGA-FW-A3R5-06	BRCA2	Skin Cutaneous Melanoma (TCGA, PanCancer Atlas)	P3324L	OncoKB: Unknown, level NA;CIViC: NA;MyCancerGenome: not present;CancerHotspot: no;3DHotspot: no	Missense_Mutation
TCGA-FW-A3R5-06	BRCA2	Skin Cutaneous Melanoma (TCGA, PanCancer Atlas)	H1752Y	OncoKB: Unknown, level NA;CIViC: NA;MyCancerGenome: not present;CancerHotspot: no;3DHotspot: no	Missense_Mutation
TCGA-FW-A3R5-06	BRCA2	Skin Cutaneous Melanoma (TCGA, PanCancer Atlas)	P606L	OncoKB: Unknown, level NA;CIViC: NA;MyCancerGenome: not present;CancerHotspot: no;3DHotspot: no	Missense_Mutation
TCGA-G2-A2EL-01	BRCA1	Bladder Urothelial Carcinoma (TCGA, PanCancer Atlas)	Q1281*	OncoKB: Likely Oncogenic, level_3b;CIViC: NA;MyCancerGenome: not present;CancerHotspot: no;3DHotspot: no	Nonsense_Mutation
TCGA-G3-A25S-01	BRCA2	Liver Hepatocellular Carcinoma (TCGA, PanCancer Atlas)	S2559P	OncoKB: Unknown, level NA;CIViC: NA;MyCancerGenome: not present;CancerHotspot: no;3DHotspot: no	Missense_Mutation
TCGA-G4-6311-01	BRCA2	Colorectal Adenocarcinoma (TCGA, PanCancer Atlas)	Y232C	OncoKB: Unknown, level NA;CIViC: NA;MyCancerGenome: not present;CancerHotspot: no;3DHotspot: no	Missense_Mutation
TCGA-G4-6628-01	BRCA2	Colorectal Adenocarcinoma (TCGA, PanCancer Atlas)	T1346A	OncoKB: Unknown, level NA;CIViC: NA;MyCancerGenome: not present;CancerHotspot: no;3DHotspot: no	Missense_Mutation
TCGA-G7-6796-01	BRCA1	Kidney Renal Papillary Cell Carcinoma (TCGA, PanCancer Atlas)	G911R	OncoKB: Unknown, level NA;CIViC: NA;MyCancerGenome: not present;CancerHotspot: no;3DHotspot: no	Missense_Mutation
TCGA-GF-A6C9-06	BRCA1	Skin Cutaneous Melanoma (TCGA, PanCancer Atlas)	S1211F	OncoKB: Unknown, level NA;CIViC: NA;MyCancerGenome: not present;CancerHotspot: no;3DHotspot: no	Missense_Mutation
TCGA-GF-A6C9-06	BRCA2	Skin Cutaneous Melanoma (TCGA, PanCancer Atlas)	H334Y	OncoKB: Unknown, level NA;CIViC: NA;MyCancerGenome: not present;CancerHotspot: no;3DHotspot: no	Missense_Mutation
TCGA-GN-A265-06	BRCA1	Skin Cutaneous Melanoma (TCGA, PanCancer Atlas)	R1699L	OncoKB: Likely Oncogenic, level_3b;CIViC: NA;MyCancerGenome: not present;CancerHotspot: no;3DHotspot: no	Missense_Mutation
TCGA-GN-A26C-01	BRCA1	Skin Cutaneous Melanoma (TCGA, PanCancer Atlas)	R1699L	OncoKB: Likely Oncogenic, level_3b;CIViC: NA;MyCancerGenome: not present;CancerHotspot: no;3DHotspot: no	Missense_Mutation
TCGA-GN-A4U3-06	BRCA1	Skin Cutaneous Melanoma (TCGA, PanCancer Atlas)	N113K	OncoKB: Unknown, level NA;CIViC: NA;MyCancerGenome: not present;CancerHotspot: no;3DHotspot: no	Missense_Mutation
TCGA-GS-A9TZ-01	BRCA1	Diffuse Large B-Cell Lymphoma (TCGA, PanCancer Atlas)	E673K	OncoKB: Unknown, level NA;CIViC: NA;MyCancerGenome: not present;CancerHotspot: no;3DHotspot: no	Missense_Mutation
TCGA-GU-A42R-01	BRCA2	Bladder Urothelial Carcinoma (TCGA, PanCancer Atlas)	S1341*	OncoKB: Likely Oncogenic, level_3b;CIViC: NA;MyCancerGenome: not present;CancerHotspot: no;3DHotspot: no	Nonsense_Mutation
TCGA-GU-AATP-01	BRCA2	Bladder Urothelial Carcinoma (TCGA, PanCancer Atlas)	E3405Q	OncoKB: Unknown, level NA;CIViC: NA;MyCancerGenome: not present;CancerHotspot: no;3DHotspot: no	Missense_Mutation
TCGA-GU-AATQ-01	BRCA1	Bladder Urothelial Carcinoma (TCGA, PanCancer Atlas)	E1210Q	OncoKB: Unknown, level NA;CIViC: NA;MyCancerGenome: not present;CancerHotspot: no;3DHotspot: no	Missense_Mutation
TCGA-GV-A3JZ-01	BRCA2	Bladder Urothelial Carcinoma (TCGA, PanCancer Atlas)	E1126Q	OncoKB: Unknown, level NA;CIViC: NA;MyCancerGenome: not present;CancerHotspot: no;3DHotspot: no	Missense_Mutation
TCGA-GV-A3JZ-01	BRCA2	Bladder Urothelial Carcinoma (TCGA, PanCancer Atlas)	D1386Y	OncoKB: Unknown, level NA;CIViC: NA;MyCancerGenome: not present;CancerHotspot: no;3DHotspot: no	Missense_Mutation
TCGA-GV-A3JZ-01	BRCA2	Bladder Urothelial Carcinoma (TCGA, PanCancer Atlas)	R1570T	OncoKB: Unknown, level NA;CIViC: NA;MyCancerGenome: not present;CancerHotspot: no;3DHotspot: no	Missense_Mutation
TCGA-GV-A3JZ-01	BRCA2	Bladder Urothelial Carcinoma (TCGA, PanCancer Atlas)	E1895K	OncoKB: Unknown, level NA;CIViC: NA;MyCancerGenome: not present;CancerHotspot: no;3DHotspot: no	Missense_Mutation
TCGA-GV-A3JZ-01	BRCA2	Bladder Urothelial Carcinoma (TCGA, PanCancer Atlas)	D1911N	OncoKB: Unknown, level NA;CIViC: NA;MyCancerGenome: not present;CancerHotspot: no;3DHotspot: no	Missense_Mutation
TCGA-GV-A6ZA-01	BRCA1	Bladder Urothelial Carcinoma (TCGA, PanCancer Atlas)	E303K	OncoKB: Unknown, level NA;CIViC: NA;MyCancerGenome: not present;CancerHotspot: no;3DHotspot: no	Missense_Mutation
TCGA-GV-A6ZA-01	BRCA1	Bladder Urothelial Carcinoma (TCGA, PanCancer Atlas)	W353C	OncoKB: Unknown, level NA;CIViC: NA;MyCancerGenome: not present;CancerHotspot: no;3DHotspot: no	Missense_Mutation
TCGA-HC-A4ZV-01	BRCA2	Prostate Adenocarcinoma (TCGA, PanCancer Atlas)	D281H	OncoKB: Unknown, level NA;CIViC: NA;MyCancerGenome: not present;CancerHotspot: no;3DHotspot: no	Missense_Mutation
TCGA-HF-7132-01	BRCA2	Stomach Adenocarcinoma (TCGA, PanCancer Atlas)	G1338D	OncoKB: Unknown, level NA;CIViC: NA;MyCancerGenome: not present;CancerHotspot: no;3DHotspot: no	Missense_Mutation
TCGA-HQ-A5ND-01	BRCA2	Bladder Urothelial Carcinoma (TCGA, PanCancer Atlas)	H1332D	OncoKB: Unknown, level NA;CIViC: NA;MyCancerGenome: not present;CancerHotspot: no;3DHotspot: no	Missense_Mutation
TCGA-HU-8243-01	BRCA1	Stomach Adenocarcinoma (TCGA, PanCancer Atlas)	R1751*	OncoKB: Likely Oncogenic, level_3b;CIViC: NA;MyCancerGenome: not present;CancerHotspot: no;3DHotspot: no	Nonsense_Mutation
TCGA-HU-A4GN-01	BRCA1	Stomach Adenocarcinoma (TCGA, PanCancer Atlas)	A887T	OncoKB: Unknown, level NA;CIViC: NA;MyCancerGenome: not present;CancerHotspot: no;3DHotspot: no	Missense_Mutation
TCGA-HU-A4GN-01	BRCA2	Stomach Adenocarcinoma (TCGA, PanCancer Atlas)	S3375G	OncoKB: Unknown, level NA;CIViC: NA;MyCancerGenome: not present;CancerHotspot: no;3DHotspot: no	Missense_Mutation
TCGA-HU-A4GN-01	BRCA2	Stomach Adenocarcinoma (TCGA, PanCancer Atlas)	A1393V	OncoKB: Unknown, level NA;CIViC: NA;MyCancerGenome: not present;CancerHotspot: no;3DHotspot: no	Missense_Mutation
TCGA-HU-A4GU-01	BRCA2	Stomach Adenocarcinoma (TCGA, PanCancer Atlas)	Q2539H	OncoKB: Unknown, level NA;CIViC: NA;MyCancerGenome: not present;CancerHotspot: no;3DHotspot: no	Missense_Mutation
TCGA-IG-A3Y9-01	BRCA2	Esophageal Adenocarcinoma (TCGA, PanCancer Atlas)	P3054S	OncoKB: Unknown, level NA;CIViC: NA;MyCancerGenome: not present;CancerHotspot: no;3DHotspot: no	Missense_Mutation
TCGA-IN-A6RL-01	BRCA2	Stomach Adenocarcinoma (TCGA, PanCancer Atlas)	S2695*	OncoKB: Likely Oncogenic, level_3b;CIViC: NA;MyCancerGenome: not present;CancerHotspot: no;3DHotspot: no	Nonsense_Mutation
TCGA-IN-A6RO-01	BRCA2	Stomach Adenocarcinoma (TCGA, PanCancer Atlas)	N1935D	OncoKB: Unknown, level NA;CIViC: NA;MyCancerGenome: not present;CancerHotspot: no;3DHotspot: no	Missense_Mutation
TCGA-IN-A6RP-01	BRCA2	Stomach Adenocarcinoma (TCGA, PanCancer Atlas)	S1115F	OncoKB: Unknown, level NA;CIViC: NA;MyCancerGenome: not present;CancerHotspot: no;3DHotspot: no	Missense_Mutation
TCGA-IZ-8196-01	BRCA2	Kidney Renal Papillary Cell Carcinoma (TCGA, PanCancer Atlas)	I580L	OncoKB: Unknown, level NA;CIViC: NA;MyCancerGenome: not present;CancerHotspot: no;3DHotspot: no	Missense_Mutation
TCGA-J9-A8CM-01	BRCA2	Prostate Adenocarcinoma (TCGA, PanCancer Atlas)	C916Vfs*2	OncoKB: Likely Oncogenic, level_3b;CIViC: NA;MyCancerGenome: not present;CancerHotspot: no;3DHotspot: no	Frame_Shift_Del
TCGA-JY-A6FA-01	BRCA2	Esophageal Adenocarcinoma (TCGA, PanCancer Atlas)	E294*	OncoKB: Likely Oncogenic, level_3b;CIViC: NA;MyCancerGenome: not present;CancerHotspot: no;3DHotspot: no	Nonsense_Mutation
TCGA-K4-A3WS-01	BRCA1	Bladder Urothelial Carcinoma (TCGA, PanCancer Atlas)	L1764I	OncoKB: Likely Oncogenic, level_3b;CIViC: NA;MyCancerGenome: not present;CancerHotspot: no;3DHotspot: no	Missense_Mutation
TCGA-K4-A3WS-01	BRCA2	Bladder Urothelial Carcinoma (TCGA, PanCancer Atlas)	Q2870*	OncoKB: Likely Oncogenic, level_3b;CIViC: NA;MyCancerGenome: not present;CancerHotspot: no;3DHotspot: no	Nonsense_Mutation
TCGA-K4-AAQO-01	BRCA2	Bladder Urothelial Carcinoma (TCGA, PanCancer Atlas)	E2343Q	OncoKB: Unknown, level NA;CIViC: NA;MyCancerGenome: not present;CancerHotspot: no;3DHotspot: no	Missense_Mutation
TCGA-KQ-A41N-01	BRCA1	Bladder Urothelial Carcinoma (TCGA, PanCancer Atlas)	Q1356K	OncoKB: Unknown, level NA;CIViC: NA;MyCancerGenome: not present;CancerHotspot: no;3DHotspot: no	Missense_Mutation
TCGA-KQ-A41N-01	BRCA2	Bladder Urothelial Carcinoma (TCGA, PanCancer Atlas)	H1003N	OncoKB: Unknown, level NA;CIViC: NA;MyCancerGenome: not present;CancerHotspot: no;3DHotspot: no	Missense_Mutation
TCGA-L5-A43J-01	BRCA2	Esophageal Adenocarcinoma (TCGA, PanCancer Atlas)	N1784Kfs*3	OncoKB: Likely Oncogenic, level_3b;CIViC: NA;MyCancerGenome: not present;CancerHotspot: no;3DHotspot: no	Frame_Shift_Ins
TCGA-L5-A4OI-01	BRCA2	Esophageal Adenocarcinoma (TCGA, PanCancer Atlas)	M124V	OncoKB: Unknown, level NA;CIViC: NA;MyCancerGenome: not present;CancerHotspot: no;3DHotspot: no	Missense_Mutation
TCGA-L5-A8NF-01	BRCA2	Esophageal Adenocarcinoma (TCGA, PanCancer Atlas)	S1259R	OncoKB: Unknown, level NA;CIViC: NA;MyCancerGenome: not present;CancerHotspot: no;3DHotspot: no	Missense_Mutation
TCGA-L5-A8NS-01	BRCA1	Esophageal Adenocarcinoma (TCGA, PanCancer Atlas)	E1013Q	OncoKB: Unknown, level NA;CIViC: NA;MyCancerGenome: not present;CancerHotspot: no;3DHotspot: no	Missense_Mutation
TCGA-LN-A4A2-01	BRCA2	Esophageal Adenocarcinoma (TCGA, PanCancer Atlas)	P3063S	OncoKB: Unknown, level NA;CIViC: NA;MyCancerGenome: not present;CancerHotspot: no;3DHotspot: no	Missense_Mutation
TCGA-MF-A522-01	BRCA2	Lung Squamous Cell Carcinoma (TCGA, PanCancer Atlas)	S3219F	OncoKB: Unknown, level NA;CIViC: NA;MyCancerGenome: not present;CancerHotspot: no;3DHotspot: no	Missense_Mutation
TCGA-MP-A4T8-01	BRCA2	Lung Adenocarcinoma (TCGA, PanCancer Atlas)	Y1749H	OncoKB: Unknown, level NA;CIViC: NA;MyCancerGenome: not present;CancerHotspot: no;3DHotspot: no	Missense_Mutation
TCGA-MT-A67D-01	BRCA2	Head and Neck Squamous Cell Carcinoma (TCGA, PanCancer Atlas)	Y839Ifs*42	OncoKB: Likely Oncogenic, level_3b;CIViC: NA;MyCancerGenome: not present;CancerHotspot: no;3DHotspot: no	Frame_Shift_Ins
TCGA-MV-A51V-01	BRCA2	Bladder Urothelial Carcinoma (TCGA, PanCancer Atlas)	E1518Q	OncoKB: Unknown, level NA;CIViC: NA;MyCancerGenome: not present;CancerHotspot: no;3DHotspot: no	Missense_Mutation
TCGA-NC-A5HN-01	BRCA2	Lung Squamous Cell Carcinoma (TCGA, PanCancer Atlas)	E3309K	OncoKB: Unknown, level NA;CIViC: NA;MyCancerGenome: not present;CancerHotspot: no;3DHotspot: no	Missense_Mutation
TCGA-OD-A75X-06	BRCA2	Skin Cutaneous Melanoma (TCGA, PanCancer Atlas)	K1264E	OncoKB: Unknown, level NA;CIViC: NA;MyCancerGenome: not present;CancerHotspot: no;3DHotspot: no	Missense_Mutation
TCGA-P4-AAVM-01	BRCA2	Kidney Renal Papillary Cell Carcinoma (TCGA, PanCancer Atlas)	N556S	OncoKB: Unknown, level NA;CIViC: NA;MyCancerGenome: not present;CancerHotspot: no;3DHotspot: no	Missense_Mutation
TCGA-QB-AA9O-06	BRCA2	Skin Cutaneous Melanoma (TCGA, PanCancer Atlas)	D1547E	OncoKB: Unknown, level NA;CIViC: NA;MyCancerGenome: not present;CancerHotspot: no;3DHotspot: no	Missense_Mutation
TCGA-QQ-A8VF-01	BRCA2	Sarcoma (TCGA, PanCancer Atlas)	I605Yfs*9	OncoKB: Likely Oncogenic, level_3b;CIViC: NA;MyCancerGenome: not present;CancerHotspot: no;3DHotspot: no	Frame_Shift_Del
TCGA-QR-A70H-01	BRCA2	Pheochromocytoma and Paraganglioma (TCGA, PanCancer Atlas)	C3097R	OncoKB: Unknown, level NA;CIViC: NA;MyCancerGenome: not present;CancerHotspot: no;3DHotspot: no	Missense_Mutation
TCGA-R6-A8W8-01	BRCA2	Esophageal Adenocarcinoma (TCGA, PanCancer Atlas)	S206C	OncoKB: Likely Oncogenic, level_3b;CIViC: NA;MyCancerGenome: not present;CancerHotspot: no;3DHotspot: no	Missense_Mutation
TCGA-S9-A7IX-01	BRCA2	Brain Lower Grade Glioma (TCGA, PanCancer Atlas)	S2053P	OncoKB: Unknown, level NA;CIViC: NA;MyCancerGenome: not present;CancerHotspot: no;3DHotspot: no	Missense_Mutation
TCGA-SY-A9G5-01	BRCA1	Bladder Urothelial Carcinoma (TCGA, PanCancer Atlas)	E84K	OncoKB: Unknown, level NA;CIViC: NA;MyCancerGenome: not present;CancerHotspot: no;3DHotspot: no	Missense_Mutation
TCGA-SY-A9G5-01	BRCA2	Bladder Urothelial Carcinoma (TCGA, PanCancer Atlas)	D526N	OncoKB: Unknown, level NA;CIViC: NA;MyCancerGenome: not present;CancerHotspot: no;3DHotspot: no	Missense_Mutation
TCGA-T2-A6X0-01	BRCA2	Head and Neck Squamous Cell Carcinoma (TCGA, PanCancer Atlas)	S3218F	OncoKB: Unknown, level NA;CIViC: NA;MyCancerGenome: not present;CancerHotspot: no;3DHotspot: no	Missense_Mutation
TCGA-T2-A6X2-01	BRCA2	Head and Neck Squamous Cell Carcinoma (TCGA, PanCancer Atlas)	Q2749*	OncoKB: Likely Oncogenic, level_3b;CIViC: NA;MyCancerGenome: not present;CancerHotspot: no;3DHotspot: no	Nonsense_Mutation
TCGA-T3-A92N-01	BRCA2	Head and Neck Squamous Cell Carcinoma (TCGA, PanCancer Atlas)	R2861T	OncoKB: Unknown, level NA;CIViC: NA;MyCancerGenome: not present;CancerHotspot: no;3DHotspot: no	Missense_Mutation
TCGA-UF-A7JK-01	BRCA2	Head and Neck Squamous Cell Carcinoma (TCGA, PanCancer Atlas)	D1386N	OncoKB: Unknown, level NA;CIViC: NA;MyCancerGenome: not present;CancerHotspot: no;3DHotspot: no	Missense_Mutation
TCGA-UY-A9PA-01	BRCA1	Bladder Urothelial Carcinoma (TCGA, PanCancer Atlas)	I1031V	OncoKB: Unknown, level NA;CIViC: NA;MyCancerGenome: not present;CancerHotspot: no;3DHotspot: no	Missense_Mutation
TCGA-UY-A9PB-01	BRCA2	Bladder Urothelial Carcinoma (TCGA, PanCancer Atlas)	I1136M	OncoKB: Unknown, level NA;CIViC: NA;MyCancerGenome: not present;CancerHotspot: no;3DHotspot: no	Missense_Mutation
TCGA-V1-A9OH-01	BRCA2	Prostate Adenocarcinoma (TCGA, PanCancer Atlas)	N213Mfs*17	OncoKB: Likely Oncogenic, level_3b;CIViC: NA;MyCancerGenome: not present;CancerHotspot: no;3DHotspot: no	Frame_Shift_Del
TCGA-VQ-A8P2-01	BRCA2	Stomach Adenocarcinoma (TCGA, PanCancer Atlas)	N1344Mfs*30	OncoKB: Likely Oncogenic, level_3b;CIViC: NA;MyCancerGenome: not present;CancerHotspot: no;3DHotspot: no	Frame_Shift_Del
TCGA-VQ-A8PO-01	BRCA2	Stomach Adenocarcinoma (TCGA, PanCancer Atlas)	K1691Nfs*15	OncoKB: Likely Oncogenic, level_3b;CIViC: NA;MyCancerGenome: not present;CancerHotspot: no;3DHotspot: no	Frame_Shift_Del
TCGA-VQ-A8PP-01	BRCA2	Stomach Adenocarcinoma (TCGA, PanCancer Atlas)	V1283Kfs*2	OncoKB: Likely Oncogenic, level_3b;CIViC: NA;MyCancerGenome: not present;CancerHotspot: no;3DHotspot: no	Frame_Shift_Del
TCGA-VQ-A8PT-01	BRCA2	Stomach Adenocarcinoma (TCGA, PanCancer Atlas)	D2202G	OncoKB: Unknown, level NA;CIViC: NA;MyCancerGenome: not present;CancerHotspot: no;3DHotspot: no	Missense_Mutation
TCGA-VQ-A91D-01	BRCA1	Stomach Adenocarcinoma (TCGA, PanCancer Atlas)	G1366=	OncoKB: Likely Oncogenic, level_3b;CIViC: NA;MyCancerGenome: not present;CancerHotspot: no;3DHotspot: no	Splice_Region
TCGA-VQ-A91D-01	BRCA2	Stomach Adenocarcinoma (TCGA, PanCancer Atlas)	A1393V	OncoKB: Unknown, level NA;CIViC: NA;MyCancerGenome: not present;CancerHotspot: no;3DHotspot: no	Missense_Mutation
TCGA-W5-AA30-01	BRCA2	Cholangiocarcinoma (TCGA, PanCancer Atlas)	E1514Q	OncoKB: Unknown, level NA;CIViC: NA;MyCancerGenome: not present;CancerHotspot: no;3DHotspot: no	Missense_Mutation
TCGA-XF-AAMG-01	BRCA1	Bladder Urothelial Carcinoma (TCGA, PanCancer Atlas)	L30F	OncoKB: Unknown, level NA;CIViC: NA;MyCancerGenome: not present;CancerHotspot: no;3DHotspot: no	Missense_Mutation
TCGA-XF-AAML-01	BRCA2	Bladder Urothelial Carcinoma (TCGA, PanCancer Atlas)	Q2354E	OncoKB: Unknown, level NA;CIViC: NA;MyCancerGenome: not present;CancerHotspot: no;3DHotspot: no	Missense_Mutation
TCGA-XF-AAMR-01	BRCA1	Bladder Urothelial Carcinoma (TCGA, PanCancer Atlas)	T557K	OncoKB: Unknown, level NA;CIViC: NA;MyCancerGenome: not present;CancerHotspot: no;3DHotspot: no	Missense_Mutation
TCGA-XF-AAN3-01	BRCA2	Bladder Urothelial Carcinoma (TCGA, PanCancer Atlas)	E1318K	OncoKB: Unknown, level NA;CIViC: NA;MyCancerGenome: not present;CancerHotspot: no;3DHotspot: no	Missense_Mutation
TCGA-XK-AAIW-01	BRCA2	Prostate Adenocarcinoma (TCGA, PanCancer Atlas)	E2275D	OncoKB: Unknown, level NA;CIViC: NA;MyCancerGenome: not present;CancerHotspot: no;3DHotspot: no	Missense_Mutation
TCGA-XQ-A8TA-01	BRCA1	Prostate Adenocarcinoma (TCGA, PanCancer Atlas)	E181D	OncoKB: Unknown, level NA;CIViC: NA;MyCancerGenome: not present;CancerHotspot: no;3DHotspot: no	Missense_Mutation
TCGA-YD-A9TA-06	BRCA1	Skin Cutaneous Melanoma (TCGA, PanCancer Atlas)	P1859S	OncoKB: Unknown, level NA;CIViC: NA;MyCancerGenome: not present;CancerHotspot: no;3DHotspot: no	Missense_Mutation
TCGA-YD-A9TA-06	BRCA2	Skin Cutaneous Melanoma (TCGA, PanCancer Atlas)	Q1562*	OncoKB: Likely Oncogenic, level_3b;CIViC: NA;MyCancerGenome: not present;CancerHotspot: no;3DHotspot: no	Nonsense_Mutation
TCGA-ZB-A96F-01	BRCA2	Thymoma (TCGA, PanCancer Atlas)	R2336C	OncoKB: Likely Oncogenic, level_3b;CIViC: NA;MyCancerGenome: not present;CancerHotspot: no;3DHotspot: no	Missense_Mutation
TCGA-ZF-A9R0-01	BRCA2	Bladder Urothelial Carcinoma (TCGA, PanCancer Atlas)	S3014L	OncoKB: Unknown, level NA;CIViC: NA;MyCancerGenome: not present;CancerHotspot: no;3DHotspot: no	Missense_Mutation
TCGA-ZF-A9RC-01	BRCA2	Bladder Urothelial Carcinoma (TCGA, PanCancer Atlas)	E1046K	OncoKB: Unknown, level NA;CIViC: NA;MyCancerGenome: not present;CancerHotspot: no;3DHotspot: no	Missense_Mutation
TCGA-ZF-A9RF-01	BRCA2	Bladder Urothelial Carcinoma (TCGA, PanCancer Atlas)	S1720Ffs*7	OncoKB: Likely Oncogenic, level_3b;CIViC: NA;MyCancerGenome: not present;CancerHotspot: no;3DHotspot: no	Frame_Shift_Ins
TCGA-ZF-AA4V-01	BRCA2	Bladder Urothelial Carcinoma (TCGA, PanCancer Atlas)	E1726K	OncoKB: Unknown, level NA;CIViC: NA;MyCancerGenome: not present;CancerHotspot: no;3DHotspot: no	Missense_Mutation
TCGA-ZF-AA4W-01	BRCA1	Bladder Urothelial Carcinoma (TCGA, PanCancer Atlas)	Q667*	OncoKB: Likely Oncogenic, level_3b;CIViC: NA;MyCancerGenome: not present;CancerHotspot: no;3DHotspot: no	Nonsense_Mutation
TCGA-ZG-A9KY-01	BRCA1	Prostate Adenocarcinoma (TCGA, PanCancer Atlas)	BRCA1-LSM12	OncoKB: Likely Oncogenic, level_3b;CIViC: NA;MyCancerGenome: not present;CancerHotspot: no;3DHotspot: no	Fusion
