# Supplementary material for: Clinical characteristics and prognostic implications of BRCA-associated tumors in males: a pan-tumor survey
Source: BMC Cancer. 2020 Oct 14;20:994. doi: 10.1186/s12885-020-07481-1 (PMC7556962; doi:10.1186/s12885-020-07481-1)
Supplement: Supplementary file 4 — Additional file 4: Supplementary Table S2. Characteristics of BRCA1/2 mutations detected in SYSUCC cohort. [file 12885_2020_7481_MOESM4_ESM.xlsx]

## Sheet: Sheet1
Supplementary table 2. Characteristics of BRCA1/2 mutations detected in SYSUCC cohort
ID	BRCA1/2 Mutation	Cancer Type	Cancer Type	Muts	Germline/Somatic	Annotation	Functional Impact
sysucc_640	BRCA2	Ovarian Serous Cystadenocarcinoma (TCGA, PanCancer Atlas)	Breast Invasive Carcinoma	c.1454delinsTGTATT（p.Lys485Metfs）	Somatic	Likely Oncogenic	Frame_Shift_Del
sysucc_641	BRCA2	Ovarian Serous Cystadenocarcinoma (TCGA, PanCancer Atlas)	Prostate Adenocarcinoma	c.6106C>T (p.Pro2036Ser)	Somatic	Unknown significance	Missense_Mutation
sysucc_642	BRCA1	Ovarian Serous Cystadenocarcinoma (TCGA, PanCancer Atlas)	Prostate Adenocarcinoma	c.548-10A>G	Somatic	Unknown significance	other
sysucc_643	BRCA2	Ovarian Serous Cystadenocarcinoma (TCGA, PanCancer Atlas)	Prostate Adenocarcinoma	c.516+18T>C	Somatic	Unknown significance	other
sysucc_644	BRCA1	Lung Adenocarcinoma (TCGA, PanCancer Atlas)	Ureteropelvic Urothelial Carcinoma	c.4166G>A（p.Ser1389Asn）	Somatic	Unknown significance	Missense_Mutation
sysucc_645	BRCA2	Lung Adenocarcinoma (TCGA, PanCancer Atlas)	Prostate Adenocarcinoma	c.5351delA（p.Asn1784fs）	Somatic	Oncogenic	Frame_Shift_Del
sysucc_646	BRCA1	Lung Adenocarcinoma (TCGA, PanCancer Atlas)	Prostate Adenocarcinoma	c.81-13C>G	Somatic	Unknown significance	other
sysucc_647	BRCA1	Lung Adenocarcinoma (TCGA, PanCancer Atlas)	Prostate Adenocarcinoma	c.2585A>G（p.Lys862Arg）	Somatic	Unknown significance	Missense_Mutation
sysucc_648	BRCA1	Lung Adenocarcinoma (TCGA, PanCancer Atlas)	Prostate Adenocarcinoma	c.1340T>C（p.Val447Ala）	Somatic	Unknown significance	Missense_Mutation
sysucc_649	BRCA2	Glioblastoma Multiforme (TCGA, PanCancer Atlas)	Prostate Adenocarcinoma	c.5164_5165del（p.Ser1722fs）	Somatic	Oncogenic	Frame_Shift_Del
sysucc_650	BRCA2	Glioblastoma Multiforme (TCGA, PanCancer Atlas)	Prostate Adenocarcinoma	c.8633-26A>G	Somatic	Unknown significance	other
sysucc_651	BRCA1	Glioblastoma Multiforme (TCGA, PanCancer Atlas)	Prostate Adenocarcinoma	c.811G>A（p.Val271Met）	Somatic	Unknown significance	Missense_Mutation
sysucc_652	BRCA2	Glioblastoma Multiforme (TCGA, PanCancer Atlas)	Prostate Adenocarcinoma	c.8954-7_8954-4delCAAA	Somatic	Unknown significance	In_Frame_Del
sysucc_653	BRCA2	Glioblastoma Multiforme (TCGA, PanCancer Atlas)	Prostate Adenocarcinoma	c.9230T>C（p.Phe3077Ser)	Somatic	Unknown significance	Missense_Mutation
sysucc_654	BRCA2	Glioblastoma Multiforme (TCGA, PanCancer Atlas)	Prostate Adenocarcinoma	c.6205_6206delTT（p.Leu2069fs）	Somatic	Likely Oncogenic	Frame_Shift_Del
sysucc_655	BRCA1	Glioblastoma Multiforme (TCGA, PanCancer Atlas)	Prostate Adenocarcinoma	c.1675G>C（p.Gly559Arg）	Somatic	Unknown significance	Missense_Mutation
sysucc_656	BRCA1	Glioblastoma Multiforme (TCGA, PanCancer Atlas)	Prostate Adenocarcinoma	c.988G>A（p.Asp330Asn）	Somatic	Unknown significance	Missense_Mutation
sysucc_657	BRCA1	Glioblastoma Multiforme (TCGA, PanCancer Atlas)	Prostate Adenocarcinoma	c.1340T>C（p.Val447Ala）	Somatic	Unknown significance	Missense_Mutation
sysucc_658	BRCA1	Glioblastoma Multiforme (TCGA, PanCancer Atlas)	Prostate Adenocarcinoma	c.-19-7G>A	Somatic	Unknown significance	other
sysucc_659	BRCA2	Ovarian Serous Cystadenocarcinoma (TCGA, PanCancer Atlas)	Prostate Adenocarcinoma	c.8208_8209insAG（p.Leu2737Serfs）	Somatic	Oncogenic	Frame_Shift_Ins
sysucc_660	BRCA1	Ovarian Serous Cystadenocarcinoma (TCGA, PanCancer Atlas)	Colorectal Adenocarcinoma	c.1961dup(p.Tyr655fs)	Germline	Oncogenic	Frame_Shift_Ins
sysucc_661	BRCA1	Ovarian Serous Cystadenocarcinoma (TCGA, PanCancer Atlas)	Stomach Adenocarcinoma	c.3051G>C（p.Glu1017Asp）	Somatic	Unknown significance	Missense_Mutation
sysucc_662	BRCA1	Ovarian Serous Cystadenocarcinoma (TCGA, PanCancer Atlas)	Stomach Adenocarcinoma	c.2199G>C（p.Glu733Asp）	Somatic	Unknown significance	Missense_Mutation
sysucc_663	BRCA2	Ovarian Serous Cystadenocarcinoma (TCGA, PanCancer Atlas)	Nasopharyngeal Carcinoma	c.5073dupA(p.Trp1692fs)	Somatic	Oncogenic	Frame_Shift_Ins
sysucc_664	BRCA1	Lung Squamous Cell Carcinoma (TCGA, PanCancer Atlas)	Lung Squamous Cell Carcinoma	c.4936del(p.Val1646fs)	Germline	Oncogenic	Frame_Shift_Del
sysucc_665	BRCA1	Glioblastoma Multiforme (TCGA, PanCancer Atlas)	Colorectal Adenocarcinoma	c.2599C>T(p.Gln867*)	Somatic	Unknown significance	Nonsense_Mutation
sysucc_666	BRCA2	Glioblastoma Multiforme (TCGA, PanCancer Atlas)	Stomach Adenocarcinoma	c.2808_2811del(p.Ala938fs)	Germline	Oncogenic	Frame_Shift_Del
sysucc_667	BRCA2	Glioblastoma Multiforme (TCGA, PanCancer Atlas)	Stomach Adenocarcinoma	c.7559_7563del(p.Arg2520fs)	Somatic	Oncogenic	Frame_Shift_Del
sysucc_668	BRCA2	Glioblastoma Multiforme (TCGA, PanCancer Atlas)	Ureteropelvic Urothelial Carcinoma	c.8230A>T(p.Arg2774*)	Somatic	Unknown significance	Nonsense_Mutation
sysucc_669	BRCA1	Glioblastoma Multiforme (TCGA, PanCancer Atlas)	Ureteropelvic Urothelial Carcinoma	c.768G>T(p.Arg256Ser)	Somatic	Unknown significance	Missense_Mutation
sysucc_670	BRCA2	Glioblastoma Multiforme (TCGA, PanCancer Atlas)	Colorectal Adenocarcinoma	c.2514dup(p.Try839fs)	Somatic	Oncogenic	Frame_Shift_Ins
sysucc_671	BRCA2	Glioblastoma Multiforme (TCGA, PanCancer Atlas)	Pancreatic Adenocarcinoma	c.2808_2811del(p.Ala938fs)	Germline	Oncogenic	Frame_Shift_Del
sysucc_672	BRCA2	Glioblastoma Multiforme (TCGA, PanCancer Atlas)	Nasopharyngeal Carcinoma	c.5218_5223del(p.Leu1740_Ser1741del)	Somatic	Unknown significance	In_Frame_Del
sysucc_673	BRCA2	Glioblastoma Multiforme (TCGA, PanCancer Atlas)	Bladder Urothelial Carcinoma	c.5511dup(p.Glu1838fs)	Somatic	Likely Oncogenic	Frame_Shift_Ins
sysucc_674	BRCA1	Glioblastoma Multiforme (TCGA, PanCancer Atlas)	Bladder Urothelial Carcinoma	c.1560A>T	Somatic	Unknown significance	other
sysucc_675	BRCA2	Glioblastoma Multiforme (TCGA, PanCancer Atlas)	Prostate Adenocarcinoma	c.1763_1766del(p.Asn588fs)	Somatic	Oncogenic	Frame_Shift_Del
sysucc_676	BRCA2	Ovarian Serous Cystadenocarcinoma (TCGA, PanCancer Atlas)	Stomach Adenocarcinoma	c.2333_2336dup(p.Asn781fs)	Germline	Likely Oncogenic	Frame_Shift_Ins
sysucc_677	BRCA2	Lung Squamous Cell Carcinoma (TCGA, PanCancer Atlas)	Stomach Adenocarcinoma	c.9097dup(p.Thr3033fs)	Somatic	Likely Oncogenic	Frame_Shift_Ins
sysucc_678	BRCA2	Lung Squamous Cell Carcinoma (TCGA, PanCancer Atlas)	Lung Adenosquamous Carcinoma	c.4965C>A(p.Tyr1655*)	Somatic	Oncogenic	Nonsense_Mutation
sysucc_679	BRCA2	Lung Squamous Cell Carcinoma (TCGA, PanCancer Atlas)	Prostate Adenocarcinoma	c.5351dup(p.Asn1784fs)	Somatic	Likely Oncogenic	Frame_Shift_Ins
sysucc_680	BRCA2	Lung Squamous Cell Carcinoma (TCGA, PanCancer Atlas)	Stomach Adenocarcinoma	c.4444G>T(p.Glu482*)	Somatic	Likely Oncogenic	Nonsense_Mutation
sysucc_681	BRCA2	Lung Squamous Cell Carcinoma (TCGA, PanCancer Atlas)	Lung Neuroendocrine Carcinoma	c.682-1G>C	Somatic	Oncogenic	other
sysucc_682	BRCA2	Lung Squamous Cell Carcinoma (TCGA, PanCancer Atlas)	Colorectal Adenocarcinoma	c.7886G>A(p.Trp2629*)	Germline	Oncogenic	Nonsense_Mutation
sysucc_683	BRCA2	Ovarian Serous Cystadenocarcinoma (TCGA, PanCancer Atlas)	Colorectal Adenocarcinoma	c.8823dup	Somatic	Oncogenic	other
sysucc_684	BRCA2	Ovarian Serous Cystadenocarcinoma (TCGA, PanCancer Atlas)	Stomach Adenocarcinoma	c.3109C>T(p.Gln1037*)	Germline	Oncogenic	Nonsense_Mutation
sysucc_685	BRCA2	Ovarian Serous Cystadenocarcinoma (TCGA, PanCancer Atlas)	Colorectal Adenocarcinoma	c.2156del(p.Asn729fs)	Somatic	Likely Oncogenic	Frame_Shift_Del
sysucc_686	BRCA2	Ovarian Serous Cystadenocarcinoma (TCGA, PanCancer Atlas)	Colorectal Adenocarcinoma	c.7501C>T(p.Gln2501*)	Germline	Oncogenic	Nonsense_Mutation
sysucc_687	BRCA2	Ovarian Serous Cystadenocarcinoma (TCGA, PanCancer Atlas)	Neuroblastoma	c.5281G>T(p.Gly1761*)	Somatic	Oncogenic	Nonsense_Mutation
sysucc_688	BRCA2	Ovarian Serous Cystadenocarcinoma (TCGA, PanCancer Atlas)	Colorectal Adenocarcinoma	c.9097dup(p.Thr3033fs)	Somatic	Oncogenic	Frame_Shift_Ins
sysucc_689	BRCA2	Glioblastoma Multiforme (TCGA, PanCancer Atlas)	Colorectal Adenocarcinoma	c.2491G>A(p.Val831Ile)	Somatic	Unknown significance	Missense_Mutation
sysucc_690	BRCA1	Glioblastoma Multiforme (TCGA, PanCancer Atlas)	Stomach Adenocarcinoma	c.3185G>T(p.Gly1062Val)	Somatic	Unknown significance	Missense_Mutation
sysucc_691	BRCA2	Ovarian Serous Cystadenocarcinoma (TCGA, PanCancer Atlas)	Stomach Adenocarcinoma	13q13.1 amplification	Somatic	Unknown significance	Amplification
sysucc_692	BRCA2	Ovarian Serous Cystadenocarcinoma (TCGA, PanCancer Atlas)	Colorectal Adenocarcinoma	c.9253del(p.Thr3085fs)	Somatic	Oncogenic	Frame_Shift_Del
sysucc_693	BRCA2	Ovarian Serous Cystadenocarcinoma (TCGA, PanCancer Atlas)	Colorectal Adenocarcinoma	c.4341C>T(p.Thr1414Met)	Somatic	Unknown significance	Missense_Mutation
sysucc_694	BRCA2	Ovarian Serous Cystadenocarcinoma (TCGA, PanCancer Atlas)	Colorectal Adenocarcinoma	c.8136T>A(p.Asp2712Glu)	Somatic	Unknown significance	Missense_Mutation
sysucc_695	BRCA1	Ovarian Serous Cystadenocarcinoma (TCGA, PanCancer Atlas)	Lung Squamous Cell Carcinoma	c.5203G>T(p.Glu1735*)	Somatic	Oncogenic	Nonsense_Mutation
sysucc_696	BRCA2	Prostate Adenocarcinoma (TCGA, PanCancer Atlas)	Colorectal Adenocarcinoma	c.5073del(p.Lys1691fs)	Somatic	Oncogenic	Frame_Shift_Del
sysucc_697	BRCA2	Prostate Adenocarcinoma (TCGA, PanCancer Atlas)	Cholangiocarcinoma	c.3860_3861insA(p.Asn1287fs)	Somatic	Oncogenic	Frame_Shift_Ins
sysucc_698	BRCA2	Bladder Urothelial Carcinoma (TCGA, PanCancer Atlas)	Cholangiocarcinoma	c.521G>A(p.Arg147His)	Somatic	Unknown significance	Missense_Mutation
sysucc_699	BRCA2	Cervical Squamous Cell Carcinoma (TCGA, PanCancer Atlas)	Colorectal Adenocarcinoma	c.3358G>T(p.Glu1120*)	Somatic	Oncogenic	Nonsense_Mutation
sysucc_700	BRCA2	Cervical Squamous Cell Carcinoma (TCGA, PanCancer Atlas)	Colorectal Adenocarcinoma	c.9819C>A(p.Phe3273Leu)	Somatic	Unknown significance	Missense_Mutation
sysucc_701	BRCA2	Cervical Squamous Cell Carcinoma (TCGA, PanCancer Atlas)	Colorectal Adenocarcinoma	c.9789C>A(p.Lys3263Asn)	Somatic	Unknown significance	Missense_Mutation
sysucc_702	BRCA1	Kidney Renal Papillary Cell Carcinoma (TCGA, PanCancer Atlas)	Colorectal Adenocarcinoma	c.4987-1G>C	Germline	Likely Oncogenic	other
sysucc_703	BRCA2	Kidney Renal Papillary Cell Carcinoma (TCGA, PanCancer Atlas)	Colorectal Adenocarcinoma	c.8517C>A(p.Tyr2839*)	Germline	Oncogenic	Nonsense_Mutation
